# Supplementary material for: Relationship between HIV viral suppression and multidrug resistant tuberculosis treatment outcomes
Source: PLOS Glob Public Health. 2024 May 6;4(5):e0002714. doi: 10.1371/journal.pgph.0002714 (PMC11073678; doi:10.1371/journal.pgph.0002714)
Supplement: S1 Data — (XLSX) [file pgph.0002714.s001.xlsx]

## Sheet: Sheet1
record_id	arm	demo_sex	age	demo_mdr_tb_reg_date	demo_educ_level	demo_employ_stat	demo_housing_village	bl_vitals_bmi	bl_vitals_wt	bl_vitals_ht	tb_prior	prior_tb_count	hiv_art	hiv_art_current	ART_sub	ART_line_change	ART_code_1	ART_code_2	average_pill_burden	bdq	injectables	regimen	Grd1	Grd2	Grd3	hiv_counts_cd4_value_bl	hiv_counts_cd4_date_bl	hiv_counts_vl_value_bl	hiv_counts_vl_date_bl	hiv_counts_vl_date_out	hiv_counts_vl_value_out	outcome	outcome_date	time_to_outcome	bl_vl	out_vl	longit_vl	vl_out_u_0	vl_out_u_1	site	bl_ART_stat	sex	multinomial_vl_out	education	employ_stat	housing_location	tb_episodes	art_regimen	tb_out
MAN275	0	1	33	2017-06-09	4	3	1	20.5	66.5	1.8	yes	1	yes	yes	no	no	Nevirapine		16.5	yes	no	BDQ only	5	10	1	547	6/6/2017	9	6/6/2017	11/5/2018	30500	1	2018-11-29	538	1	0	became detectable	0	0	8	on ART suppressed	male	detectable	more than primary	employed part time	rural	1	1	tx success
DMH440	1	1	47	2019-03-04			1	16.6	44	1.63	yes	1	yes	yes	no	no	LPVr		19	yes	no	BDQ only	0	4	0	1095	3/13/2018	20	3/13/2018	1/18/2021	20	1	2020-08-26	541	1	1	maintained suppression	1	1	3	on ART suppressed	male	suppressed			rural	1	2	tx success
SMH071	0	2	38	2016-10-04	3	0	2	28.6	49	1.31	yes	1	yes	yes	no	no	Efavirenz		11	no	yes	injectable only	4	10	0	759	10/4/2016	20	10/4/2016	.		2	2018-10-01	727	1		BL suppressed, unknown outcome	0	1	11	on ART suppressed	female	unknown	primary complete	unemployed	township	1	0	tx success
CBH209	0	1	35	2017-05-08	3	0	1	23.8	78	1.81	no	0	yes	yes	no	no	Efavirenz		16	no	yes	injectable only	4	1	2	376	4/25/2017	20	6/23/2017	10/15/2019	47	1	2019-04-26	718	1	1	maintained suppression	1	1	1	on ART suppressed	male	suppressed	primary complete	unemployed	rural	0	0	tx success
cbh194	0	1	43	2017-03-13	3	3	1	19.9	63	1.78	no	0	yes	yes			Efavirenz			no	yes	injectable only	2	0	3	230	3/10/2017	20	3/10/2017	.		5	2019-02-01	690	1		BL suppressed, unknown outcome	0	1	1	on ART suppressed	male	unknown	primary complete	employed part time	rural	0	0	LTFU
MAN377	0	2	52	2018-03-23	0	1	1	21.3	40	1.37	no	0	yes	yes	no	no	Nevirapine	Nevirapine	16	yes	no	BDQ only	4	1	3	620	10/5/2017	20	10/5/2017	11/9/2018	20	1	2019-02-01	315	1	1	maintained suppression	1	1	8	on ART suppressed	female	suppressed	less than primary	unemployed	rural	0	1	tx success
DGH272	1	1	39	2017-12-12	1	0	1	20	60.6	1.74	no	0	yes	yes	no	no	Efavirenz	Efavirenz	16.5	no	yes	injectable only	2	1	0	180	11/30/2017	35	11/30/2017	.		1	2018-09-05	274	1		BL suppressed, unknown outcome	0	1	2	on ART suppressed	male	unknown	less than primary	unemployed	rural	0	0	tx success
HLA117	0	1	35	2016-05-18	3	0	1				yes	1	yes	yes			Efavirenz			no	yes	injectable only	6	1	0	230	5/18/2016	150	5/18/2016	.		5	2017-01-02	229	1		BL suppressed, unknown outcome	0	1	5	on ART suppressed	male	unknown	primary complete	unemployed	rural	1	0	LTFU
MUR147	1	1	36	2017-04-25	1	0	1	19.3	62.5	1.8	no	0	yes	yes	yes	no	Efavirenz	Nevirapine	18	yes	no	BDQ only	0	5	2	240	4/25/2017	50	4/25/2017	8/2/2018	20	1	2018-04-12	352	1	1	maintained suppression	1	1	10	on ART suppressed	male	suppressed	less than primary	unemployed	rural	0	0	tx success
HLA211	0	2	35	2017-09-04	4	0	1	17.5	50	1.69	yes	1	yes	yes	no	no	Efavirenz		12	no	yes	injectable only	3	5	0	391	8/20/2017	20	5/12/2017	.		1	2018-07-19	329	1		BL suppressed, unknown outcome	0	1	5	on ART suppressed	female	unknown	more than primary	unemployed	rural	1	0	tx success
MUR375	1	2	28	2018-04-19		0	1	16.4	39	1.54	no	0	yes	yes	no	no	Efavirenz		11	no	yes	injectable only	0	1	0	316	4/17/2018	105	4/19/2018	.		1	2019-01-21	277	1		BL suppressed, unknown outcome	0	1	10	on ART suppressed	female	unknown		unemployed	rural	0	0	tx success
CBH083	0	1	18	2016-05-30	4	5	1	12.9	35	1.65	no	0	yes	yes	no	no	LPVr		12	no	yes	injectable only	7	1	0	297	5/25/2016	93	1/20/2016	4/5/2018	10600	1	2018-05-05	705	1	0	became detectable	0	0	1	on ART suppressed	male	detectable	more than primary	unemployed	rural	0	2	tx success
DGH236	1	1	37	2017-09-21	3	3	1				yes	1	yes	yes	yes	no	Efavirenz	Nevirapine	17	yes	yes	both	12	1	0	98	9/15/2017	364	9/15/2017	.		1	2018-08-15	330	1		BL suppressed, unknown outcome	0	1	2	on ART suppressed	male	unknown	primary complete	employed part time	rural	1	0	tx success
mur091	1	2	48	2017-02-02	3	2	1	26.1	72	1.66	yes	1	yes	yes	yes	no	Efavirenz	Nevirapine	19	yes	yes	both	4	7	2	304	1/30/2017	20	1/30/2017	7/5/2018	20	1	2018-09-27	602	1	1	maintained suppression	1	1	10	on ART suppressed	female	suppressed	primary complete	employed full time	rural	1	0	tx success
mur139	1	2	20	2017-04-06	3	5	1	20.7	57	1.66	yes	2	yes	yes	no	no	Efavirenz		14	no	yes	injectable only	1	10	0	1198	4/6/2017	185	4/6/2017	.		1	2018-10-26	605	1		BL suppressed, unknown outcome	0	1	10	on ART suppressed	female	unknown	primary complete	unemployed	rural	2	0	tx success
NKQ157	1	2	39	2016-06-02	3	0	1	38	94.9	1.58	no	0	yes	yes	no	no	Efavirenz		13	no	yes	injectable only	0	1	2	125	6/1/2016	133	5/4/2016	10/5/2018	4814	2	2018-06-12	740	1	0	became detectable	0	0	4	on ART suppressed	female	detectable	primary complete	unemployed	rural	0	0	tx success
MAN011	0	1	36	2015-03-23	3	2	1	21.5	63.5	1.72	yes	1	yes	yes	no	no	Efavirenz		15.5	no	yes	injectable only	1	2	1	601	3/18/2015	40	3/18/2015	3/15/2017	20	1	2017-03-15	723	1	1	maintained suppression	1	1	8	on ART suppressed	male	suppressed	primary complete	employed full time	rural	1	0	tx success
SMH360	0	2	47	2019-08-23	1	0	1	15.1	35	1.52	yes	1	yes	yes	no	no	Nevirapine	Nevirapine	12	yes	no	BDQ only	8	8	0	243	8/20/2019	330	8/20/2019	.		1	2020-10-15	421	1		BL suppressed, unknown outcome	0	1	11	on ART suppressed	female	unknown	less than primary	unemployed	rural	1	1	tx success
FGH043	1	2	51	2015-05-06	3	0	2	35.2	89	1.59	no	0	yes	yes	no	no	LPVr		12	no	yes	injectable only	9	16	3	744	4/13/2015	20	4/13/2015	9/1/2016	20	1	2016-11-22	566	1	1	maintained suppression	1	1	4	on ART suppressed	female	suppressed	primary complete	unemployed	township	0	2	tx success
DGH368	1	1	52	2018-08-08	1	2	1	19.8	56.5	1.69	yes	1	yes	yes			Efavirenz	Nevirapine		yes	no	BDQ only	0	4	1	876	8/2/2018	45	8/2/2018	.		4	2018-08-20	105	1		BL suppressed, unknown outcome	0	1	2	on ART suppressed	male	unknown	less than primary	employed full time	rural	1	0	died
MUR121	1	1	64	2017-03-16	1	0	1	16.8	52	1.76	yes	1	yes	yes	yes	no	Efavirenz	Nevirapine	17	no	no	neither	6	12	0	693	3/16/2017	50	3/16/2017	2/27/2019	20	1	2018-10-17	580	1	1	maintained suppression	1	1	10	on ART suppressed	male	suppressed	less than primary	unemployed	rural	1	0	tx success
MAN305	0	2	24	2017-08-28	3	5	1	14.2	36	1.59	no	0	yes	yes	no	no	Nevirapine		15	yes	yes	both	2	9	1	642	8/24/2017	20	8/24/2017	2/19/2018	20	1	2018-06-11	287	1	1	maintained suppression	1	1	8	on ART suppressed	female	suppressed	primary complete	unemployed	rural	0	1	tx success
DGH372	1	2	30	2018-09-04	4	2	1	21.6	67.8	1.77	no	0	yes	yes	yes	no	Efavirenz	Nevirapine	19	yes	no	BDQ only	0	4	0	209	5/19/2017	53	5/19/2017	4/10/2019	52000	1	2019-06-13	297	1	0	became detectable	0	0	2	on ART suppressed	female	detectable	more than primary	employed full time	rural	0	0	tx success
DGH184	1	2	48	2017-06-20	4	0	1	19	45	1.54	yes	1	yes	yes			Efavirenz			no	yes	injectable only	0	0	0	35	6/15/2014	44	6/15/2017	.		4	2017-09-30	107	1		BL suppressed, unknown outcome	0	1	2	on ART suppressed	female	unknown	more than primary	unemployed	rural	1	0	died
SMH220	0	2	45	2018-02-16	4	2	1	19.2	45	1.53	yes	1	yes	yes	yes	no	Efavirenz	Nevirapine	16.5	yes	yes	both	7	12	0		.	29	6/19/2017	.		1	2018-11-19	276	1		BL suppressed, unknown outcome	0	1	11	on ART suppressed	female	unknown	more than primary	employed full time	rural	1	0	tx success
MUR047	1	2	42	2016-08-30	1	3	1	17.7	41	1.52	yes	1	yes	yes	no	no	Efavirenz		11	no	yes	injectable only	5	7	1	906	8/30/2016	50	8/30/2016	.		1	2017-12-18	475	1		BL suppressed, unknown outcome	0	1	10	on ART suppressed	female	unknown	less than primary	employed part time	rural	1	0	tx success
SMH246	0	1	47	2018-05-31	3	2	1	21.5	65	1.74	yes	2	yes	yes			Efavirenz	Nevirapine		yes	yes	both	1	1	1	329	5/31/2018	107	5/31/2018	.		5	2018-12-11	193	1		BL suppressed, unknown outcome	0	1	11	on ART suppressed	male	unknown	primary complete	employed full time	rural	2	0	LTFU
HLA196	0	2	31	2017-06-19	4	3	1	27.5	74	1.64	no	0	yes	yes			Efavirenz	Efavirenz		no	yes	injectable only	3	4	0		6/15/2017	50	6/15/2017	7/11/2018	20	5	2019-05-07	690	1	1	maintained suppression	1	1	5	on ART suppressed	female	suppressed	more than primary	employed part time	rural	0	0	LTFU
CBH143	0	2	36	2016-10-17	3	1	1	37.5	96	1.6			yes	yes	no	no	Efavirenz		16	no	yes	injectable only	0	4	1	671	10/6/2016	20	10/18/2016	10/10/2018	20	1	2018-11-02	746	1	1	maintained suppression	1	1	1	on ART suppressed	female	suppressed	primary complete	unemployed	rural		0	tx success
DGH384	1	1	21	2018-10-09	3	5	1	12.9	38.6	1.73	yes	1	yes	yes	no	no	LPVr	LPVr	16	yes	no	BDQ only	1	7	0	604	10/4/2018	50	10/4/2018	8/6/2019	1460	1	2019-07-09	273	1	0	became detectable	0	0	2	on ART suppressed	male	detectable	primary complete	unemployed	rural	1	2	tx success
HLA287	0	1	53	2018-08-04	4	0	2	21.1	54	1.6	no	0	yes	yes	no	no	Efavirenz		15.5	no	yes	injectable only	1	2	0	224	8/16/2018	20	8/16/2018	7/2/2019	20	2	2019-05-23	278	1	1	maintained suppression	1	1	5	on ART suppressed	male	suppressed	more than primary	unemployed	township	0	0	tx success
DMH349	1	1	45	2018-02-27	3	2	2	17.6	45	1.6	yes	3	yes	yes			other second line			yes	yes	both	5	8	1	275	3/28/2017	20	3/28/2017	11/8/2018	23595	5	2019-02-04	345	1	0	became detectable	0	0	3	on ART suppressed	male	detectable	primary complete	employed full time	township	2	3	LTFU
DGH394	1	1	47	2018-10-25	1	0	1	18.8	57.6	1.75	yes	2	yes	yes	yes	no	Efavirenz	Nevirapine	16	yes	no	BDQ only	0	3	2	275	9/6/2018	20	10/16/2018	4/30/2019	20	2	2019-07-23	277	1	1	maintained suppression	1	1	2	on ART suppressed	male	suppressed	less than primary	unemployed	rural	2	0	tx success
MUR194	1	2	21	2017-07-04	3	5	1	16.6	41.5	1.58	no	0	yes	yes			Efavirenz	Nevirapine		no	yes	injectable only	0	3	1	73	6/27/2017	88	6/27/2017	.		4	2017-07-18	14	1		BL suppressed, unknown outcome	0	1	10	on ART suppressed	female	unknown	primary complete	unemployed	rural	0	0	died
CBH229	0	1	32	2017-07-10	3	0	1	18.2	52	1.69	yes	2	yes	yes			Efavirenz	Efavirenz		no	yes	injectable only	3	3	2	363	7/4/2017	50	7/4/2017	.		5	2018-03-07	240	1		BL suppressed, unknown outcome	0	1	1	on ART suppressed	male	unknown	primary complete	unemployed	rural	2	0	LTFU
SMH277	0	1	42	2018-09-20	4	2	1	20.8	63	1.74	yes	1	yes	yes	yes	no	Efavirenz	Nevirapine	19.5	yes	no	BDQ only	3	3	1	475	9/20/2018	20	9/20/2018	5/7/2019	24	1	2019-06-26	278	1	1	maintained suppression	1	1	11	on ART suppressed	male	suppressed	more than primary	employed full time	rural	1	0	tx success
HLA116	0	1	49	2016-05-18	4	2	1		67.9		yes	1	yes	yes			Efavirenz			no	yes	injectable only	3	5	0	507	5/16/2016	150	5/16/2012	11/29/2016	61	3	2017-01-30	257	1	1	maintained suppression	1	1	5	on ART suppressed	male	suppressed	more than primary	employed full time	rural	1	0	tx failure
HLA010	0	2	35	2015-04-08	1	0	1		54.6		no	0	yes	yes			Efavirenz			no	yes	injectable only	6	5	0	404	4/5/2015	40	4/5/2015	.		5	2016-05-03	391	1		BL suppressed, unknown outcome	0	1	5	on ART suppressed	female	unknown	less than primary	unemployed	rural	0	0	LTFU
MPH231	1	2	22	2019-03-04	3	0	2	26.5	71.4	1.64	no	0	yes	yes	no	no	LPVr		19	yes	no	BDQ only	0	1	0		.	20	10/18/2018	9/11/2019	108	1	2019-11-13	984	1	1	maintained suppression	1	1	9	on ART suppressed	female	suppressed	primary complete	unemployed	township	0	2	tx success
DGH194	1	1	34	2017-07-06	4	2	1	17.4	55	1.78	yes	2	yes	yes			LPVr			no	no	neither	20	6	0	59	6/30/2017	90	6/30/2017	.		4	2018-05-23	321	1		BL suppressed, unknown outcome	0	1	2	on ART suppressed	male	unknown	more than primary	employed full time	rural	2	2	died
MAN048	0	2	21	2015-07-31	4	1	1		48		no	0	yes	yes	no	no	Efavirenz		16	no	yes	injectable only	2	6	2	145	7/16/2015	20	7/31/2015	.		1	2017-07-24	724	1		BL suppressed, unknown outcome	0	1	8	on ART suppressed	female	unknown	more than primary	unemployed	rural	0	0	tx success
DGH411	1	1	59	2018-12-19	1	0	4	19.4	54.8	1.68	no	0	yes	yes			Efavirenz	LPVr		yes	no	BDQ only	2	4	1	992	11/30/2018	50	12/3/2018	.		4	2019-03-07	84	1		BL suppressed, unknown outcome	0	1	2	on ART suppressed	male	unknown	less than primary	unemployed	urban or suburban	0	0	died
MUR316	1	1	69	2018-01-11	1	4	1	15.2	43	1.68	yes	1	yes	yes			Nevirapine			yes	no	BDQ only	4	1	1	647	1/11/2018	20	1/5/2018	.		5	2018-05-22	131	1		BL suppressed, unknown outcome	0	1	10	on ART suppressed	male	unknown	less than primary	unemployed	rural	1	1	LTFU
CBH116	0	1	33	2016-08-15	3	7	1	27	53	1.4	yes	1	yes	yes	no	no	Efavirenz		14	no	yes	injectable only	0	2	0	252	8/1/2016	28	8/1/2016	5/22/2018	20	1	2018-04-06	599	1	1	maintained suppression	1	1	1	on ART suppressed	male	suppressed	primary complete	employed part time	rural	1	0	tx success
CBH300	0	1	43	2018-02-28	6	0	1	19	57	1.73	yes	1	yes	yes	no	no	LPVr		19.5	yes	no	BDQ only	0	3	1	352	2/2/2018	220	2/2/2018	10/25/2018	32	1	2018-12-25	300	1	1	maintained suppression	1	1	1	on ART suppressed	male	suppressed	more than primary	unemployed	rural	1	2	tx success
CBH289	0	2	54	2018-01-15	3	0	1	22.7	58	1.6	yes	1	yes	yes			Nevirapine			yes	no	BDQ only	3	3	0	317	1/11/2018	20	5/15/2018	8/2/2018	20	3	2018-08-02	199	1	1	maintained suppression	1	1	1	on ART suppressed	female	suppressed	primary complete	unemployed	rural	1	1	tx failure
KDZ105	1	2	33	2016-01-25	3	3	3	29.7	77	1.61	yes	1	yes	yes	no	no	Efavirenz		14	no	yes	injectable only	3	1	1	272	1/25/2016	50	1/25/2016	10/31/2017	20	1	2017-10-31	645	1	1	maintained suppression	1	1	7	on ART suppressed	female	suppressed	primary complete	employed part time	urban or suburban	1	0	tx success
DMH411	1	1	25	2018-01-05	5	0	2	17	49	1.7	yes	1	yes	no			Nevirapine	Efavirenz		yes	no	BDQ only	2	4	0	533	10/1/2018	150	10/1/2018	.		5	2019-09-06	336	1		BL suppressed, unknown outcome	0	1	3	Hx ART not active	male	unknown	more than primary	unemployed	township	1	1	LTFU
KDZ195	1	1	51	2016-11-16	4	0	2	17.9	58	1.8	yes	1	yes	yes			Efavirenz	Nevirapine		yes	no	BDQ only	4	7	3	124	11/16/2016	150	11/16/2016	12/1/2016	40	4	2016-12-15	369	1	1	maintained suppression	1	1	7	on ART suppressed	male	suppressed	more than primary	unemployed	township	1	0	died
DGH083	1	2	31	2016-11-17	4	0	3	24.8	57.4	1.52	no	0	yes	yes	yes	no	Efavirenz	Nevirapine	18.5	yes	yes	both	11	5	3	167	11/15/2016	150	11/9/2016	.		1	2018-07-11	600	1		BL suppressed, unknown outcome	0	1	2	on ART suppressed	female	unknown	more than primary	unemployed	urban or suburban	0	0	tx success
NKQ236	1	1	56	2016-10-11	1	0	1	14.4	42.7	1.72	yes	1	yes	yes	no	no	Efavirenz		10	no	yes	injectable only	2	1	1	568	10/11/2016	20	10/6/2016	5/4/2017	20	2	2017-06-05	237	1	1	maintained suppression	1	1	4	on ART suppressed	male	suppressed	less than primary	unemployed	rural	1	0	tx success
MAN277	0	1	43	2017-06-19	1	3	1	20.4	61	1.73	yes	1	yes	yes	yes	no	Efavirenz	Nevirapine	15.5	yes	yes	both	5	5	1	328	6/14/2017	20	6/14/2017	3/12/2018	50	1	2018-03-12	266	1	1	maintained suppression	1	1	8	on ART suppressed	male	suppressed	less than primary	employed part time	rural	1	0	tx success
DGH121	1	2	35	2017-01-27	4	2	2	23.9	69	1.7	yes	1	yes	yes	no	no	Efavirenz		17.5	no	yes	injectable only	12	11	0	689	1/24/2017	20	1/24/2017	.		1	2018-10-25	636	1		BL suppressed, unknown outcome	0	1	2	on ART suppressed	female	unknown	more than primary	employed full time	township	1	0	tx success
DMH388	1	2	41	2018-08-01	3	0	2	29.4	60.2	1.43	yes	1	yes	yes	no	no	Nevirapine	Nevirapine	20.5	yes	no	BDQ only	2	8	0	297	7/19/2018	40	7/19/2018	.		2	2019-05-09	283	1		BL suppressed, unknown outcome	0	1	3	on ART suppressed	female	unknown	primary complete	unemployed	township	1	1	tx success
SMH304	0	1	39	2018-12-11	3	0	1	18.2	52	1.69	yes	1	yes	no	no	no	Nevirapine	Nevirapine	13	yes	no	BDQ only	4	4	0	334	12/11/2018	116	12/11/2018	3/20/2019	20	2	2019-09-17	280	1	1	maintained suppression	1	1	11	Hx ART not active	male	suppressed	primary complete	unemployed	rural	1	1	tx success
DMH321	1	2	27	2017-07-11	4	0	1				yes	1	yes	yes	yes	no	Efavirenz	Nevirapine	14	yes	no	BDQ only	1	2	0		7/20/2017	150	5/9/2017	1/24/2019	14758	2	2019-03-21	616	1	0	became detectable	0	0	3	on ART suppressed	female	detectable	more than primary	unemployed	rural	1	0	tx success
HLA148	0	1	40	2016-09-29	3	2	1		49		yes	1	yes	yes	no	no	LPVr		13.5	no	yes	injectable only	2	4	0	412	9/20/2016	20	9/20/2016	9/3/2018	187	1	2018-07-05	650	1	1	maintained suppression	1	1	5	on ART suppressed	male	suppressed	primary complete	employed full time	rural	1	2	tx success
MAN063	0	2	26	2015-09-15	5	5	1	14.1	36	1.6	yes	1	yes	yes	no	no	Efavirenz		13	no	yes	injectable only	4	14	1	54	9/9/2015	100	9/16/2015	.		1	2017-12-11	823	1		BL suppressed, unknown outcome	0	1	8	on ART suppressed	female	unknown	more than primary	unemployed	rural	1	0	tx success
MPH225	1	2	36	2019-02-15	3	0	2	15.8	37	1.53	no	0	no	no	no	no	LPVr		15	yes	no	BDQ only	3	2	0	490	1/3/2019	52	2/6/2019	11/13/2019	42	2	2019-11-14	272	1	1	maintained suppression	1	1	9	Naive	female	suppressed	primary complete	unemployed	township	0	2	tx success
KDZ194	1	2	26	2016-11-16	4	0	3	26.6	68	1.6	no	0	yes	yes	no	no	Efavirenz		16	no	yes	injectable only	1	0	2	244	10/31/2016	314	4/29/2016	9/7/2018	389	1	2018-10-18	701	1	1	maintained suppression	1	1	7	on ART suppressed	female	suppressed	more than primary	unemployed	urban or suburban	0	0	tx success
NKQ505	1	2	50	2018-02-22	3	0	1				no	0	yes	no			Efavirenz			no	no	neither	0	0	3	27	12/27/2018	140	2/28/2018	.		4	2018-03-09	10	1		BL suppressed, unknown outcome	0	1	4	Hx ART not active	female	unknown	primary complete	unemployed	rural	0	0	died
JPH138	0	2	33	2016-01-12	4	2	2	22.9	58	1.59	no	0	yes	yes	no	no	unknown	Efavirenz	15.5	no	yes	injectable only	2	1	0	319	8/15/2015	20	1/14/2016	.		1	2017-08-17	583	1		BL suppressed, unknown outcome	0	1	6	on ART suppressed	female	unknown	more than primary	employed full time	township	0	3	tx success
MUR056	1	1	32	2016-10-07	4	3	1	13.2	40	1.74	yes	1	yes	yes			Efavirenz			no	yes	injectable only	4	12	0	605	10/11/2016	20	10/11/2016	.		4	2017-01-27	112	1		BL suppressed, unknown outcome	0	1	10	on ART suppressed	male	unknown	more than primary	employed part time	rural	1	0	died
DMH361	1	2	48	2018-03-26	3	0	2	29.4	68	1.52	yes		yes	yes	no	no	LPVr	Efavirenz	16	yes	no	BDQ only	11	15	2	512	3/28/2018	20	3/28/2018	.		2	2019-01-24	302	1		BL suppressed, unknown outcome	0	1	3	on ART suppressed	female	unknown	primary complete	unemployed	township		2	tx success
MPH259	1	2	35	2019-08-01		0	2	29.3	75	1.6	no	0		no	no	no	Nevirapine		18	yes	no	BDQ only	0	0	0	435	8/1/2019	150	8/1/2019	2/10/2020	20	1	2020-05-12	285	1	1	maintained suppression	1	1	9	on ART suppressed	female	suppressed		unemployed	township	0	1	tx success
MUR251	1	1	38	2017-09-28	3	0	1	19.7	55	1.67	yes	2	yes	yes	yes	no	Efavirenz	Nevirapine	18.5	yes	yes	both	3	1	2	204	8/25/2017	321	8/30/2017	8/30/2017	321	1	2018-10-06	536	1		BL suppressed, unknown outcome	0		10	on ART suppressed	male	suppressed	primary complete	unemployed	rural	2	0	tx success
DMH371	1	1	40	2018-05-26	4	2	2	16.6	44	1.63	yes	1	yes	no	yes	no	Efavirenz	Nevirapine	16	yes	no	BDQ only	0	2	0	61	3/22/2018	292	5/18/2018	8/26/2019	5544	1	2019-05-10	349	1	0	became detectable	0	0	3	Hx ART not active	male	detectable	more than primary	employed full time	township	1	0	tx success
SMH090	0	2	31	2016-04-08	3	0	1	19.1	43	1.5	yes	1	yes	yes			Efavirenz			no	yes	injectable only	0	1	0	144	3/30/2016	40	3/30/2016	.		5	2018-05-07	759	1		BL suppressed, unknown outcome	0	1	11	on ART suppressed	female	unknown	primary complete	unemployed	rural	1	0	LTFU
JPH037	0	2	26	2015-02-19	8	0	3	18.6	55	1.72	no	0	yes	yes	no	no	Efavirenz	Efavirenz	18.5	no	yes	injectable only	0	2	0		.	20	11/4/2014	.		1	2017-02-28	740	1		BL suppressed, unknown outcome	0	1	6	on ART suppressed	female	unknown	more than primary	unemployed	urban or suburban	0	0	tx success
NKQ230	1	2	55	2016-10-11	0	0	1	24	56.1	1.53	no	0	yes	yes	no	no	Efavirenz	Efavirenz	15.5	no	yes	injectable only	10	8	2	345	9/6/2016	100	10/10/2016	.		2	2018-04-12	548	1		BL suppressed, unknown outcome	0	1	4	on ART suppressed	female	unknown	less than primary	unemployed	rural	0	0	tx success
HLA124	0	1	52	2016-06-10	2	0	1		58		yes	1	yes	yes	no	no	Efavirenz		11.5	no	yes	injectable only	0	4	2	393	6/9/2016	198	6/9/2016	3/29/2018	51	1	2018-01-11	581	1	1	maintained suppression	1	1	5	on ART suppressed	male	suppressed	primary complete	unemployed	rural	1	0	tx success
MPH149	1	1	30	2017-12-07	3	2	2	19.2	57.4	1.73	no	0	yes	no	no	no	LPVr		16.5	yes	no	BDQ only	0	1	0	598	10/13/2016	21	12/8/2017	.		2	2018-10-17	313	1		BL suppressed, unknown outcome	0	1	9	Hx ART not active	male	unknown	primary complete	employed full time	township	0	2	tx success
cbh122	0	1	46	2016-08-31	4	0	1	20.6	63	1.75	yes	1	yes	yes	no	no	Efavirenz		14	no	yes	injectable only	14	7	2	156	8/25/2016	20	8/25/2016	.		1	2018-07-27	695	1		BL suppressed, unknown outcome	0	1	1	on ART suppressed	male	unknown	more than primary	unemployed	rural	1	0	tx success
KDZ091	1	2	33	2015-10-16	4	0	2	24.6	67	1.65	no	0	yes	yes	no	no	Efavirenz		16	no	yes	injectable only	1	3	0		.	75	11/4/2014	7/3/2017	150	1	2017-04-25	557	1	1	maintained suppression	1	1	7	on ART suppressed	female	suppressed	more than primary	unemployed	township	0	0	tx success
DGH095	1	1	29	2016-12-19	4	2	1	21.7	54.9	1.59	yes	1	yes	yes			Efavirenz	Nevirapine		yes	yes	both	11	11	4	21	12/12/2016	20	12/19/2016	.		5	2018-05-02	498	1		BL suppressed, unknown outcome	0	1	2	on ART suppressed	male	unknown	more than primary	employed full time	rural	1	0	LTFU
MPH257	1	2	64	2019-07-24	0	4	2	22.6	55	1.56	no	0	yes	yes			LPVr	Efavirenz		yes	no	BDQ only	0	4	0	422	1/2/2018	124	1/2/2018	.		4	2019-08-10	17	1		BL suppressed, unknown outcome	0	1	9	on ART suppressed	female	unknown	less than primary	unemployed	township	0	2	died
KDZ176	1	1	41	2016-10-10	1	3	1	20.6	55.5	1.64	no	0	yes	yes	yes	no	Efavirenz	Nevirapine	19	yes	yes	both	6	8	1		.	150	3/7/2016	1/11/2019	150	2	2018-10-15	735	1	1	maintained suppression	1	1	7	on ART suppressed	male	suppressed	less than primary	employed part time	rural	0	0	tx success
HLA285	0	2	26	2018-08-08	3	0	1	19.7	51	1.61	no	0	yes	yes	no	no	Efavirenz	Efavirenz	16	no	yes	injectable only	6	0	0	191	3/4/2018	20	3/4/2018	.		1	2019-04-25	257	1		BL suppressed, unknown outcome	0	1	5	on ART suppressed	female	unknown	primary complete	unemployed	rural	0	0	tx success
HLA307	0	2	43	2018-11-23	3	0	1	40.7	103	1.59	yes	1	yes	yes	no	no	Nevirapine		19	yes	yes	both	3	7	0		11/21/2018	20	11/19/2018	.		1	2019-09-05	286	1		BL suppressed, unknown outcome	0	1	5	on ART suppressed	female	unknown	primary complete	unemployed	rural	1	1	tx success
MPH184	1	1	39	2018-07-07	3	0	2	18.6	55.7	1.73	yes	1	yes	yes	no	no	Efavirenz		16.5	yes	no	BDQ only	0	1	0		.	90	8/21/2017	4/24/2019	44800	2	2019-06-05	333	1	0	became detectable	0	0	9	on ART suppressed	male	detectable	primary complete	unemployed	township	1	0	tx success
CBH127	0	2	36	2016-09-05	4	2	2	35	60	1.31	no	0	yes	yes			Efavirenz			no	yes	injectable only	3	1	0	238	9/2/2016	20	9/2/2016	.		5	2017-05-20	257	1		BL suppressed, unknown outcome	0	1	1	on ART suppressed	female	unknown	more than primary	employed full time	township	0	0	LTFU
MUR075	1	1	54	2016-12-29	2	2	1	16.6	49	1.72	yes	1	yes	yes	yes	no	Efavirenz	Nevirapine	12.5	yes	no	BDQ only	8	7	3	337	12/29/2016	50	12/29/2016	1/17/2018	59	2	2018-04-04	461	1	1	maintained suppression	1	1	10	on ART suppressed	male	suppressed	primary complete	employed full time	rural	1	0	tx success
MPH199	1	1	31	2018-10-15		0	2	16.4	41	1.58	yes	1	yes	yes	no	no	Nevirapine		16	yes	no	BDQ only	0	1	0	187	10/12/2018	26	10/12/2018	8/14/2019	20	1	2019-08-14	303	1	1	maintained suppression	1	1	9	on ART suppressed	male	suppressed		unemployed	township	1	1	tx success
JPH046	0	2	60	2015-03-03	2	4	2	16.8	42	1.58	yes	2	no	no			Efavirenz			yes	no	BDQ only	4	9	0	104	3/3/2015	20	3/3/2015	.		4	2015-03-31	28	1		BL suppressed, unknown outcome	0	1	6	Naive	female	unknown	primary complete	unemployed	township	2	0	died
DGH301	1	2	52	2018-02-05	1	2	2	22.6	69.3	1.75	yes	1	yes	yes	yes	no	Efavirenz	Nevirapine	20	yes	no	BDQ only	4	4	1	472	2/1/2017	20	2/1/2017	.		1	2019-01-02	335	1		BL suppressed, unknown outcome	0	1	2	on ART suppressed	female	unknown	less than primary	employed full time	township	1	0	tx success
MUR219	1	2	32	2017-08-22	4	3	1	19.1	50	1.62	yes	2	yes	yes	no	no	Efavirenz		13	no	yes	injectable only	3	1	1	309	4/18/2017	343	8/22/2017	5/9/2018	20	1	2018-06-06	288	1	1	maintained suppression	1	1	10	on ART suppressed	female	suppressed	more than primary	employed part time	rural	2	0	tx success
HLA043	0	2	33	2015-09-02	4	0	1		49.9		yes	1	yes	yes	no	no	LPVr		16.5	no	yes	injectable only	3	13	1	966	8/24/2015	20	8/24/2015	1/12/2017	50	1	2017-01-12	500	1	1	maintained suppression	1	1	5	on ART suppressed	female	suppressed	more than primary	unemployed	rural	1	2	tx success
CBH235	0	1	47	2017-06-21	3	2	1	24.5	75	1.75	yes	1	yes	yes	no	no	Nevirapine	Nevirapine	23.5	yes	yes	both	2	4	1	188	6/21/2017	50	6/21/2017	3/8/2018	20	2	2018-07-03	377	1	1	maintained suppression	1	1	1	on ART suppressed	male	suppressed	primary complete	employed full time	rural	1	1	tx success
MUR039	1	1	47	2016-08-15	3	3	1	20	62	1.76	yes	2	yes	yes			Efavirenz			no	yes	injectable only	1	3	0	109	8/8/2016	20	8/8/2016	.		4	2016-08-23	8	1		BL suppressed, unknown outcome	0	1	10	on ART suppressed	male	unknown	primary complete	employed part time	rural	2	0	died
JPH126	0	2	36	2015-10-22	4	3	2	16.9	40	1.54	no	0	yes	yes	no	no	Efavirenz		12	no	yes	injectable only	0	1	2		.	20	10/23/2015	11/28/2017	20	1	2017-08-01	649	1	1	maintained suppression	1	1	6	on ART suppressed	female	suppressed	more than primary	employed part time	township	0	0	tx success
KDZ163	1	1	42	2016-08-22	3	0	2	15.2	44	1.7	yes	1	yes	yes	yes	no	Efavirenz	Nevirapine	15	yes	no	BDQ only	1	1	1	482	8/22/2016	150	8/22/2016	.		1	2018-08-21	729	1		BL suppressed, unknown outcome	0	1	7	on ART suppressed	male	unknown	primary complete	unemployed	township	1	0	tx success
KDZ118	1	2	28	2016-03-09	5	3	2	30.7	69	1.5	no	0	yes	yes	no	no	Nevirapine		19	no	yes	injectable only	1	1	2		.	40	11/6/2015	2/5/2018	5560	1	2017-10-03	573	1	0	became detectable	0	0	7	on ART suppressed	female	detectable	more than primary	employed part time	township	0	1	tx success
KDZ098	1	1	39	2015-12-07	3	2	2	21	70.2	1.83	no	0	yes	yes			Efavirenz			no	yes	injectable only	2	2	3	203	11/9/2015	40	9/2/2015	3/6/2017	40	5	2017-05-30	540	1	1	maintained suppression	1	1	7	on ART suppressed	male	suppressed	primary complete	employed full time	township	0	0	LTFU
MAN289	0	2	42	2017-07-21	4	1	1	24.8	59.5	1.55	yes	1	yes	yes	yes	no	Nevirapine	Efavirenz	17	yes	yes	both	1	8	2	255	7/19/2017	20	7/19/2017	2/19/2018	20	2	2019-03-15	602	1	1	maintained suppression	1	1	8	on ART suppressed	female	suppressed	more than primary	unemployed	rural	1	1	tx success
cbh207	0	2	34	2017-05-08	3	0	1	20.4	51	1.58	yes	1	no	no	no	no	Efavirenz		14	no	yes	injectable only	0	3	0		.	20	4/21/2017	.		1	2019-05-10	732	1		BL suppressed, unknown outcome	0	1	1	Naive	female	unknown	primary complete	unemployed	rural	1	0	tx success
DMH376	1	1	51	2018-06-14	3	0	2	22.2	75	1.84	yes	1	yes	yes	yes	no	Nevirapine	Efavirenz	18	yes	no	BDQ only	1	8	0	439	12/7/2017	20	12/7/2017	.		1	2020-02-26	624	1		BL suppressed, unknown outcome	0	1	3	on ART suppressed	male	unknown	primary complete	unemployed	township	1	1	tx success
MUR045	1	2	59	2016-08-29	0	3	1	21	51	1.56	no	0	yes	yes	yes	no	Efavirenz	Nevirapine	12	no	yes	injectable only	5	1	1	396	8/31/2016	50	8/31/2016	.		1	2018-06-06	649	1		BL suppressed, unknown outcome	0	1	10	on ART suppressed	female	unknown	less than primary	employed part time	rural	0	0	tx success
DGH371	1	1	39	2018-09-03	1	0	1	19.1	49.6	1.61	yes	1	yes	yes	no	yes	Efavirenz	LPVr	15.5	yes	no	BDQ only	2	5	3		.	20	6/18/2018	.		2	2019-06-07	283	1		BL suppressed, unknown outcome	0	1	2	on ART suppressed	male	unknown	less than primary	unemployed	rural	1	0	tx success
KDZ147	1	2	39	2016-06-10	1	3	1	27.7	70	1.59	yes	1	yes	yes	no	no	Efavirenz		13	no	yes	injectable only	5	5	4	759	6/2/2016	50	9/15/2015	.		1	2018-01-18	587	1		BL suppressed, unknown outcome	0	1	7	on ART suppressed	female	unknown	less than primary	employed part time	rural	1	0	tx success
MUR046	1	2	40	2016-08-30	1	3	1	18.4	47	1.6	no	0	yes	yes			Efavirenz			no	yes	injectable only	10	14	1	30	8/23/2016	20	8/31/2016	.		5	2018-06-22	661	1		BL suppressed, unknown outcome	0	1	10	on ART suppressed	female	unknown	less than primary	employed part time	rural	0	0	LTFU
MAN262	0	2	52	2017-04-13	9	3	1	19.1	49.5	1.61	yes	1	yes	yes	no	no	Efavirenz		14	no	yes	injectable only	4	8	1	244	4/7/2017	20	4/7/2017	5/9/2018	20	1	2018-12-09	605	1	1	maintained suppression	1	1	8	on ART suppressed	female	suppressed	primary complete	employed part time	rural	1	0	tx success
NKQ219	1	1	48	2016-09-22	4	2	2	21.9	65.4	1.73	yes	1	yes	yes	no	no	Efavirenz	Efavirenz	22.5	yes	yes	both	0	3	2		.	100	3/7/2016	7/24/2018	6525	1	2018-05-29	614	1	0	became detectable	0	0	4	on ART suppressed	male	detectable	more than primary	employed full time	township	1	0	tx success
HLA216	0	2	49	2017-09-07	1	0	1				yes	1	yes	yes	no	no	Efavirenz		12	no	yes	injectable only	0	9	0	597	9/5/2017	39	9/5/2017	10/23/2018	20	1	2018-07-12	311	1	1	maintained suppression	1	1	5	on ART suppressed	female	suppressed	less than primary	unemployed	rural	1	0	tx success
NKQ280	1	2	43	2016-12-13	6	2	2	26.4	65.1	1.57	no	0	yes	yes	no	no	Efavirenz	Efavirenz	13.5	no	yes	injectable only	0	4	0	71	12/13/2016	100	12/13/2016	7/3/2017	20	2	2018-06-19	553	1	1	maintained suppression	1	1	4	on ART suppressed	female	suppressed	more than primary	employed full time	township	0	0	tx success
FGH038	1	1	40	2015-05-04	3	2	2	21.4	60.5	1.68	yes	1	yes	yes			Efavirenz	Efavirenz		no	yes	injectable only	2	4	2	739	5/4/2015	203	5/4/2015	.		5	2016-02-11	283	1		BL suppressed, unknown outcome	0	1	4	on ART suppressed	male	unknown	primary complete	employed full time	township	1	0	LTFU
KDZ001	1	1	36	2014-12-08	3	2	2	18.6	52	1.67	no	0	yes	yes	no	no	Efavirenz		18	no	yes	injectable only	4	8	1		.	150	10/27/2014	6/28/2016	150	1	2016-09-20	651	1	1	maintained suppression	1	1	7	on ART suppressed	male	suppressed	primary complete	employed full time	township	0	0	tx success
HLA003	0	2	47	2015-03-04	1	0	1		48.4		yes	1	yes	yes	no	no	LPVr		11.5	no	yes	injectable only	5	16	1	132	3/3/2015	40	3/3/2015	9/8/2016	20	1	2016-10-06	582	1	1	maintained suppression	1	1	5	on ART suppressed	female	suppressed	less than primary	unemployed	rural	1	2	tx success
MPH238	1	1	48	2019-04-15	3	2	2	17.4	55	1.78	no	0	yes	yes	no	no	Nevirapine		17	yes	no	BDQ only	2	3	1	148	6/5/2018	20	6/5/2018	.		2	2020-02-18	308	1		BL suppressed, unknown outcome	0	1	9	on ART suppressed	male	unknown	primary complete	employed full time	township	0	1	tx success
SMH227	0	1	58	2018-03-16	1	0	1	21.6	56	1.61	yes	2	yes	yes			Efavirenz	Nevirapine		yes	no	BDQ only	2	9	1	446	3/16/2018	27	3/16/2018	.		4	2018-09-14	182	1		BL suppressed, unknown outcome	0	1	11	on ART suppressed	male	unknown	less than primary	unemployed	rural	2	0	died
HLA344	0	1	15	2019-05-23	9	5	2	15.6	31	1.41	no	0	yes	yes	yes	no	Efavirenz	Nevirapine	14	yes	no	BDQ only	0	3	0	524	2/5/2019	50	5/17/2019	.		1	2020-06-11	385	1		BL suppressed, unknown outcome	0	1	5	on ART suppressed	male	unknown	primary complete	unemployed	township	0	0	tx success
HLA021	0	2	36	2015-06-03	2	2	1		48				yes	yes	no	no	Efavirenz		10.5	no	yes	injectable only	7	14	1	364	5/26/2015	40	5/26/2015	11/24/2016	20	1	2016-12-22	575	1	1	maintained suppression	1	1	5	on ART suppressed	female	suppressed	primary complete	employed full time	rural		0	tx success
mur105	1	2	25	2017-02-16	4	3	1	16	38	1.54	no	0	yes	yes	yes	no	Efavirenz	Nevirapine	17	yes	yes	both	8	0	0	40	2/16/2017	20	2/16/2017	.		1	2018-04-30	438	1		BL suppressed, unknown outcome	0	1	10	on ART suppressed	female	unknown	more than primary	employed part time	rural	0	0	tx success
MAN031	0	2	35	2015-06-12	0	1	1	19.2	58	1.74	no	0	yes	yes	no	no	Efavirenz		14.5	no	yes	injectable only	2	10	1	870	6/12/2015	40	6/12/2015	9/22/2017	20	1	2017-07-24	773	1	1	maintained suppression	1	1	8	on ART suppressed	female	suppressed	less than primary	unemployed	rural	0	0	tx success
HLA208	0	2	29	2017-08-18	4	2	1				yes	1	yes	yes	no	no	Efavirenz		15	no	yes	injectable only	3	5	0	727	8/15/2017	20	8/15/2017	.		1	2018-04-25	250	1		BL suppressed, unknown outcome	0	1	5	on ART suppressed	female	unknown	more than primary	employed full time	rural	1	0	tx success
MAN255	0	1	42	2017-03-17	8	2	1	27.2	68	1.58	yes	1	yes	yes	yes	no	Efavirenz	Nevirapine	18	yes	yes	both	3	4	1	90	2/24/2017	50	2/24/2017	1/12/2018	20	1	2018-09-21	581	1	1	maintained suppression	1	1	8	on ART suppressed	male	suppressed	more than primary	employed full time	rural	1	0	tx success
DGH393	1	1	54	2018-10-23	4	2	3	23.8	74.5	1.77	no	0	yes	yes	no	yes	Efavirenz	LPVr	18.5	yes	no	BDQ only	2	5	1	564	10/22/2018	20	10/22/2018	4/11/2019	20	1	2019-07-18	268	1	1	maintained suppression	1	1	2	on ART suppressed	male	suppressed	more than primary	employed full time	urban or suburban	0	0	tx success
DMH439	1	1	34	2019-02-14	4	2	2	17.2	54	1.77	no	0	yes	yes			Nevirapine			yes	no	BDQ only	0	2	0	69	1/14/2019	69	1/14/2019	.		5	2019-12-31	320	1		BL suppressed, unknown outcome	0	1	3	on ART suppressed	male	unknown	more than primary	employed full time	township	0	1	LTFU
cbh186	0	1	29	2017-02-27	3	0	1	17.2	55	1.79	yes	1	yes	yes			Efavirenz			no	yes	injectable only	0	2	0	56	2/17/2017	20	2/17/2017	.		5	2018-01-25	332	1		BL suppressed, unknown outcome	0	1	1	on ART suppressed	male	unknown	primary complete	unemployed	rural	1	0	LTFU
MAN414	0	1	46	2018-07-20	0	0	1	15.7	47	1.73	yes	2	yes	yes	yes	no	Efavirenz	Nevirapine	15.5	yes	no	BDQ only	16	16	7	701	7/17/2018	279	7/17/2018	12/13/2019	20	2	2020-02-03	563	1	1	maintained suppression	1	1	8	on ART suppressed	male	suppressed	less than primary	unemployed	rural	2	0	tx success
HLA036	0	2	33	2015-07-20	3	0	1		60				yes	yes	no	no	Efavirenz		10.5	no	yes	injectable only	0	16	0	126	7/14/2015	100	7/14/2015	12/29/2016	104	1	2017-01-26	560	1	1	maintained suppression	1	1	5	on ART suppressed	female	suppressed	primary complete	unemployed	rural		0	tx success
HLA300	0	1	38	2018-11-05	3	0	1		55		no	0	yes	yes			Efavirenz			no	yes	injectable only	0	2	0	760	11/2/2018	50	11/2/2018	7/8/2019	359	3	2019-08-05	272	1	1	maintained suppression	1	1	5	on ART suppressed	male	suppressed	primary complete	unemployed	rural	0	0	tx failure
CBH227	0	1	36	2017-07-10	8	2	3	18.3	56	1.75	yes		yes	yes	no	no	Efavirenz		19.5	yes	yes	both	1	1	1	147	6/14/2017	40	6/14/2017	3/13/2018	20	2	2018-06-05	330	1	1	maintained suppression	1	1	1	on ART suppressed	male	suppressed	more than primary	employed full time	urban or suburban		0	tx success
MAN292	0	2	26	2017-08-04	3	0	1	30.1	76	1.59	no	0	yes	yes	no	no	Efavirenz		14	no	yes	injectable only	0	0	0	760	7/24/2017	20	7/24/2017	1/26/2018	20	1	2018-04-23	261	1	1	maintained suppression	1	1	8	on ART suppressed	female	suppressed	primary complete	unemployed	rural	0	0	tx success
MUR060	1	2	54	2016-10-24	4	2	1	27.8	72	1.61	no	0	yes	yes	no	no	Efavirenz		15	no	yes	injectable only	7	4	1	340	5/6/2016	50	8/1/2016	.		2	2018-05-09	562	1		BL suppressed, unknown outcome	0	1	10	on ART suppressed	female	unknown	more than primary	employed full time	rural	0	0	tx success
MAN370	0	1	37	2018-02-27	3	0	1	18.2	55	1.74	no	0	yes	yes	no	no	LPVr	LPVr	21	yes	yes	both	3	6	2	88	2/23/2018	22	2/23/2018	7/8/2019	20	1	2019-10-11	591	1	1	maintained suppression	1	1	8	on ART suppressed	male	suppressed	primary complete	unemployed	rural	0	2	tx success
NKQ471	1	1	31	2017-09-05	3	0	2	20.4	62.4	1.75	yes	1	yes	no			Efavirenz	LPVr		yes	no	BDQ only	3	1	0		.	238	9/5/2017	3/20/2018	820	5	2018-05-15	252	1	0	became detectable	0	0	4	Hx ART not active	male	detectable	primary complete	unemployed	township	1	0	LTFU
NKQ322	1	2	26	2017-04-04	3	0	1	23.1	63.7	1.66	yes	1	yes	yes	no	no	Efavirenz	Efavirenz	15.5	no	yes	injectable only	1	1	0	347	3/20/2017	114	3/20/2017	.		1	2018-02-01	303	1		BL suppressed, unknown outcome	0	1	4	on ART suppressed	female	unknown	primary complete	unemployed	rural	1	0	tx success
CBH256	0	1	44	2017-10-19	6	2	1	18.1	60	1.82	no	0	yes	yes	yes	no	Nevirapine	Efavirenz	15.5	yes	no	BDQ only	5	3	0	28	10/17/2017	296	10/17/2017	5/29/2018	124	1	2018-08-21	307	1	1	maintained suppression	1	1	1	on ART suppressed	male	suppressed	more than primary	employed full time	rural	0	1	tx success
KDZ221	1	2	35	2017-01-18	3	0	1	19.2	45	1.53	no	0	yes	yes	yes	no	Efavirenz	Nevirapine	14	yes	yes	both	8	9	1	311	1/6/2017	120	1/5/2017	8/7/2018	512	1	2018-10-02	622	1	0	became detectable	0	0	7	on ART suppressed	female	detectable	primary complete	unemployed	rural	0	0	tx success
HLA015	0	1	40	2015-05-18	2	0	1		45.8		yes	1	yes	yes	no	no	Efavirenz		11.5	no	yes	injectable only	5	17	0	145	5/6/2015	40	5/6/2015	11/24/2016	20	1	2016-12-22	591	1	1	maintained suppression	1	1	5	on ART suppressed	male	suppressed	primary complete	unemployed	rural	1	0	tx success
MUR092	1	2	39	2017-02-02	3	0	1	27.1	66	1.56	no	0	yes	yes	no	no	LPVr		20	yes	yes	both	10	27	1	515	3/16/2017	20	3/16/2017	6/27/2018	68	1	2018-07-03	516	1	1	maintained suppression	1	1	10	on ART suppressed	female	suppressed	primary complete	unemployed	rural	0	2	tx success
MAN322	0	1	18	2017-10-13	3	5	1				yes	1	yes	yes			Efavirenz			no	yes	injectable only	1	0	0	598	10/9/2017	45	10/9/2017	.		5	2018-01-19	98	1		BL suppressed, unknown outcome	0	1	8	on ART suppressed	male	unknown	primary complete	unemployed	rural	1	0	LTFU
SMH275	0	2	42	2018-09-13	4	2	1	20	55	1.66	yes	1	yes	yes	yes	no	Efavirenz	Nevirapine	19.5	yes	no	BDQ only	7	4	0	281	9/11/2018	20	9/13/2018	9/12/2019	20	1	2019-06-06	265	1	1	maintained suppression	1	1	11	on ART suppressed	female	suppressed	more than primary	employed full time	rural	1	0	tx success
DMH319	1	1	29	2017-07-11	6	3	1	24.3	63	1.61	no	0	yes	yes	yes	no	Efavirenz	Nevirapine	16.5	yes	yes	both	0	7	1	642	7/12/2017	150	7/12/2017	.		1	2018-05-22	312	1		BL suppressed, unknown outcome	0	1	3	on ART suppressed	male	unknown	more than primary	employed part time	rural	0	0	tx success
HLA078	0	1	35	2015-12-23	1	0	1		58.9		yes	1	yes	yes	no	no	LPVr		14.5	no	yes	injectable only	1	5	0	348	12/8/2015	20	12/8/2015	7/6/2017	230	1	2017-09-22	654	1	1	maintained suppression	1	1	5	on ART suppressed	male	suppressed	less than primary	unemployed	rural	1	2	tx success
HLA080	0	2	55	2016-01-08	3	0	1		70.5		no	0	yes	yes	no	no	Efavirenz		11	no	yes	injectable only	2	16	1	192	1/6/2016	37	1/6/2016	11/9/2017	20	1	2018-01-04	722	1	1	maintained suppression	1	1	5	on ART suppressed	female	suppressed	primary complete	unemployed	rural	0	0	tx success
HLA085	0	2	56	2016-02-11	2	0	1	46.9	56.8	1.1	yes	1	yes	yes			Efavirenz			no	yes	injectable only	2	8	0	540	2/3/2016	100	2/3/2016	8/10/2016	79	5	2016-08-14	191	1	1	maintained suppression	1	1	5	on ART suppressed	female	suppressed	primary complete	unemployed	rural	1	0	LTFU
HLA271	0	2	45	2018-06-14	2	0	1		78		yes	1	yes	yes	no	no	LPVr		16	no	yes	injectable only	4	3	0	623	6/11/2018	50	6/11/2018	.		1	2019-04-04	294	1		BL suppressed, unknown outcome	0	1	5	on ART suppressed	female	unknown	primary complete	unemployed	rural	1	2	tx success
CBH265	0	2	55	2017-11-13	1	0	1	30	58	1.39	no	0	yes	yes	no	yes	Efavirenz	LPVr	19	yes	yes	both	0	5	2	306	11/7/2017	50	5/25/2017	7/31/2018	20	1	2018-10-23	344	1	1	maintained suppression	1	1	1	on ART suppressed	female	suppressed	less than primary	unemployed	rural	0	0	tx success
SMH101	0	2	31	2017-01-09	3	2	1	22	55	1.58	no	0	yes	yes	yes	no	Efavirenz	Nevirapine	16	yes	yes	both	10	14	1		.	163	1/9/2017	11/5/2018	21	1	2019-02-01	753	1	1	maintained suppression	1	1	11	on ART suppressed	female	suppressed	primary complete	employed full time	rural	0	0	tx success
CBH082	0	1	53	2016-05-30	0	2	1	18.9	54	1.69	yes		yes	yes	no	no	Efavirenz		14	no	yes	injectable only	3	0	1	348	5/27/2016	20	5/27/2016	.		2	2018-01-26	606	1		BL suppressed, unknown outcome	0	1	1	on ART suppressed	male	unknown	less than primary	employed full time	rural		0	tx success
HLA087	0	1	25	2016-02-09	3	0	1		54				yes	yes			Efavirenz			no	yes	injectable only	0	5	0	271	2/3/2016	100	2/3/2016	.		3	2016-08-30	195	1		BL suppressed, unknown outcome	0	1	5	on ART suppressed	male	unknown	primary complete	unemployed	rural		0	tx failure
MAN259	0	2	56	2017-04-07	1	1	1	14.4	41	1.69	no	0	yes	yes	yes	no	Efavirenz	Nevirapine	15	yes	yes	both	5	13	0	117	4/4/2017	20	4/4/2017	3/5/2018	63	1	2018-11-19	591	1	1	maintained suppression	1	1	8	on ART suppressed	female	suppressed	less than primary	unemployed	rural	0	0	tx success
JPH320	0	1	32	2017-09-28	1	0	2	18.9	52.2	1.66	yes	2	yes	yes	no	no	Nevirapine		17	yes	no	BDQ only	4	5	0	34	9/20/2017	20	9/20/2017	4/25/2019	39300	1	2018-10-18	385	1	0	became detectable	0	0	6	on ART suppressed	male	detectable	less than primary	unemployed	township	2	1	tx success
HLA110	0	1	37	2014-05-02	4	0	1		35.5		yes		yes	yes			LPVr			no	yes	injectable only	0	1	0	472	4/25/2016	100	9/2/2015	8/11/2016	50	5	2016-07-18	77	1	1	maintained suppression	1	1	5	on ART suppressed	male	suppressed	more than primary	unemployed	rural		2	LTFU
NKQ193	1	2	39	2016-08-18	4	2	2	19.8	62	1.77	yes	2	yes	yes			Efavirenz	Efavirenz		no	yes	injectable only	0	0	0	324	8/17/2016	100	8/17/2016	.		5	2018-02-07	538	1		BL suppressed, unknown outcome	0	1	4	on ART suppressed	female	unknown	more than primary	employed full time	township	2	0	LTFU
KDZ139	1	2	38	2016-05-23	4	0	4	17.6	44	1.58	yes	1	yes	yes	no	no	Efavirenz		11	no	yes	injectable only	2	8	0	255	5/17/2016	40	5/17/2016	2/15/2018	40	1	2017-12-07	563	1	1	maintained suppression	1	1	7	on ART suppressed	female	suppressed	more than primary	unemployed	urban or suburban	1	0	tx success
MUR306	1	2	49	2017-12-21	4	2	1	38.4	102	1.63	yes	1	yes	yes	no	no	LPVr		21	yes	yes	both	7	11	2	517	12/21/2017	42	12/21/2017	.		1	2018-10-09	292	1		BL suppressed, unknown outcome	0	1	10	on ART suppressed	female	unknown	more than primary	employed full time	rural	1	2	tx success
MAN235	0	2	31	2017-01-16	0	0	1				yes	1	yes	yes	no	no	Nevirapine		13.5	no	yes	injectable only	2	2	1	592	1/16/2017	20	1/16/2017	7/6/2018	20	1	2018-08-06	567	1	1	maintained suppression	1	1	8	on ART suppressed	female	suppressed	less than primary	unemployed	rural	1	1	tx success
HLA177	0	2	48	2017-04-12	4	0	1	20.1	56	1.67	no	0	yes	yes	no	no	Efavirenz		11.5	no	yes	injectable only	4	1	0	994	4/11/2017	20	4/11/2017	10/3/2017	20	1	2018-12-06	594	1	1	maintained suppression	1	1	5	on ART suppressed	female	suppressed	more than primary	unemployed	rural	0	0	tx success
SMH327	0	2	44	2019-04-03	3	0	1	23.3	62	1.63	yes	1	yes	yes	yes	no	Nevirapine	Efavirenz	18.5	yes	no	BDQ only	2	2	0	207	4/2/2019	50	4/2/2019	.		1	2020-02-17	319	1		BL suppressed, unknown outcome	0	1	11	on ART suppressed	female	unknown	primary complete	unemployed	rural	1	1	tx success
SMH214	0	2	27	2018-02-05	3	2	1	22.4	58	1.61	no	0	yes	yes			Efavirenz			no	yes	injectable only	1	0	1	466	8/21/2017	20	1/30/2018	.		5	2018-12-24	322	1		BL suppressed, unknown outcome	0	1	11	on ART suppressed	female	unknown	primary complete	employed full time	rural	0	0	LTFU
HLA235	0	1	50	2017-12-11	6	2	1	23.7	70	1.72	no	0	yes	yes	no	no	LPVr		16	no	yes	injectable only	0	5	0	115	11/29/2017	30	11/29/2017	8/30/2018	50	1	2018-09-27	301	1	1	maintained suppression	1	1	5	on ART suppressed	male	suppressed	more than primary	employed full time	rural	0	2	tx success
MAN203	0	1	36	2016-10-10	1	0	1	21.5	65	1.74	yes	1	yes	yes	no	no	Efavirenz	Efavirenz	18.5	no	yes	injectable only	3	5	1	346	10/7/2016	54	10/5/2016	.		1	2018-08-13	672	1		BL suppressed, unknown outcome	0	1	8	on ART suppressed	male	unknown	less than primary	unemployed	rural	1	0	tx success
SMH287	0	1	63	2018-10-15	0	4	1	18.2	52	1.69	no	0	yes	yes	yes	no	Efavirenz	Nevirapine	16	yes	no	BDQ only	6	4	1	334	10/12/2018	50	10/12/2018	5/29/2019	50	2	2019-07-24	282	1	1	maintained suppression	1	1	11	on ART suppressed	male	suppressed	less than primary	unemployed	rural	0	0	tx success
MAN074	0	2	30	2015-10-09	6	2	1	21.6	52.5	1.56	yes	1	yes	yes	no	no	Efavirenz		14.5	no	yes	injectable only	9	19	4	207	10/2/2015	180	10/14/2015	11/9/2017	20	1	2017-12-01	784	1	1	maintained suppression	1	1	8	on ART suppressed	female	suppressed	more than primary	employed full time	rural	1	0	tx success
MAN196	0	1	33	2016-09-30	1	3	1	19.1	51.5	1.64	no	0	yes	yes			Efavirenz			no	yes	injectable only	0	5	0	511	9/29/2016	255	9/29/2016	.		3	2017-02-10	133	1		BL suppressed, unknown outcome	0	1	8	on ART suppressed	male	unknown	less than primary	employed part time	rural	0	0	tx failure
SMH174	0	2	67	2017-09-12	0	4	1	18.9	43	1.51	yes	1	yes	yes	yes	no	Efavirenz	Nevirapine	16	yes	yes	both	10	8	2	1016	9/7/2017	65	9/7/2017	.		2	2018-07-25	315	1		BL suppressed, unknown outcome	0	1	11	on ART suppressed	female	unknown	less than primary	unemployed	rural	1	0	tx success
MAN024	0	1	35	2015-04-29	4	2	1		66.5		yes	1	yes	yes			Efavirenz			no	yes	injectable only	5	1	1	514	4/22/2015	60	4/22/2015	10/4/2016	22230	5	2016-06-29	427	1	0	became detectable	0	0	8	on ART suppressed	male	detectable	more than primary	employed full time	rural	1	0	LTFU
man192	0	1	38	2016-09-26	3	0	1	16.7	45	1.64	yes	1	yes	yes	no	no	Efavirenz		15	no	yes	injectable only	2	2	1	283	9/22/2016	47	9/22/2016	.		1	2018-06-25	637	1		BL suppressed, unknown outcome	0	1	8	on ART suppressed	male	unknown	primary complete	unemployed	rural	1	0	tx success
KDZ102	1	2	36	2016-01-18	4	0	1	22.2	54	1.56	yes	1	yes	yes			Efavirenz			no	yes	injectable only	2	1	1	245	1/6/2016	43	1/18/2016	.		5	2017-08-15	575	1		BL suppressed, unknown outcome	0	1	7	on ART suppressed	female	unknown	more than primary	unemployed	rural	1	0	LTFU
MAN352	0	2	28	2018-01-12	8	0	1	19.1	52	1.65	yes	1	yes	yes	yes	no	Efavirenz	Nevirapine	17	yes	yes	both	7	9	7	319	1/5/2018	20	1/5/2018	4/12/2019	20	1	2019-08-02	567	1	1	maintained suppression	1	1	8	on ART suppressed	female	suppressed	more than primary	unemployed	rural	1	0	tx success
CBH149	0	1	32	2016-10-24	3	0	1	20.3	52	1.6	no	0	yes	yes			Efavirenz	Efavirenz		no	yes	injectable only	2	0	0	148	9/4/2016	50	10/20/2016	.		5	2017-12-01	403	1		BL suppressed, unknown outcome	0	1	1	on ART suppressed	male	unknown	primary complete	unemployed	rural	0	0	LTFU
MAN276	0	1	32	2017-06-12	3	0	1	16.8	49	1.71	yes	1	yes	yes	no	yes	Efavirenz	LPVr	19	yes	yes	both	6	9	0	448	6/7/2017	20	6/9/2017	3/26/2018	14300	1	2018-03-12	276	1	0	became detectable	0	0	8	on ART suppressed	male	detectable	primary complete	unemployed	rural	1	0	tx success
CBH240	0	1	45	2017-08-21	3	0	1	18.5	54	1.71	yes	1	yes	yes	no	no	Nevirapine		18.5	yes	no	BDQ only	8	10	3	185	8/17/2017	20	8/17/2017	6/12/2018	50	2	2018-08-07	349	1	1	maintained suppression	1	1	1	on ART suppressed	male	suppressed	primary complete	unemployed	rural	1	1	tx success
DGH366	1	1	35	2018-08-06	3	2	1	19.5	55	1.68	yes	1	yes	yes			Efavirenz	Efavirenz		yes	yes	both	1	1	1	377	8/2/2018	90	8/2/2018	.		5	2019-02-19	195	1		BL suppressed, unknown outcome	0	1	2	on ART suppressed	male	unknown	primary complete	employed full time	rural	1	0	LTFU
SMH242	0	1	47	2018-05-21	2	0	1	22.5	65	1.7	no	0	yes	yes			Efavirenz	Nevirapine		yes	yes	both	0	0	1	522	5/21/2018	20	5/21/2018	.		5	2018-11-08	168	1		BL suppressed, unknown outcome	0	1	11	on ART suppressed	male	unknown	primary complete	unemployed	rural	0	0	LTFU
JPH087	0	1	36	2015-06-11	3	3	2	23.7	75	1.78	yes	1	yes	yes	no	yes	Efavirenz	LPVr	18	no	yes	injectable only	0	0	0		.	20	11/13/2014	2/23/2017	1430	2	2017-03-23	651	1	0	became detectable	0	0	6	on ART suppressed	male	detectable	primary complete	employed part time	township	1	0	tx success
DMH309	1	1	41	2017-06-19	1	2	2	20.3	65	1.79	yes	1	yes	yes	no	yes	Efavirenz	LPVr	15.5	yes	yes	both	9	7	2	789	6/19/2017	150	6/13/2017	10/18/2018	40	2	2018-12-13	542	1	1	maintained suppression	1	1	3	on ART suppressed	male	suppressed	less than primary	employed full time	township	1	0	tx success
HLA182	0	2	40	2017-05-08	3	0	1	24.7	52	1.45	yes	1	yes	yes	no	no	Efavirenz		11.5	no	yes	injectable only	4	12	0	147	4/28/2017	31	2/9/2017	.		1	2018-11-29	570	1		BL suppressed, unknown outcome	0	1	5	on ART suppressed	female	unknown	primary complete	unemployed	rural	1	0	tx success
KDZ143	1	1	49	2016-06-01	3	3	2	23.9	69	1.7	yes	1	yes	yes	yes	no	Efavirenz	Nevirapine	14.5	yes	no	BDQ only	0	2	1	579	5/20/2016	40	7/17/2015	6/22/2018	40	2	2018-01-09	587	1	1	maintained suppression	1	1	7	on ART suppressed	male	suppressed	primary complete	employed part time	township	1	0	tx success
DGH358	1	1	30	2018-07-16	1	0	2	15.3	39.2	1.6	no	0	yes	yes	yes	no	Efavirenz	Nevirapine	15	yes	yes	both	1	8	1	362	5/11/2018	166	7/12/2018	.		2	2019-05-30	322	1		BL suppressed, unknown outcome	0	1	2	on ART suppressed	male	unknown	less than primary	unemployed	township	0	0	tx success
MAN146	0	2	39	2016-06-27	1	0	1	17.1	45	1.62	no	0	yes	yes	no	no	Efavirenz		11	no	yes	injectable only	9	18	2	636	6/28/2016	50	6/25/2016	6/19/2018	20	2	2018-04-15	657	1	1	maintained suppression	1	1	8	on ART suppressed	female	suppressed	less than primary	unemployed	rural	0	0	tx success
HLA195	0	2	42	2017-06-12	4	0	2	16.9	45	1.63	yes		yes	yes			Efavirenz			no	yes	injectable only	7	9	0	934	6/4/2017	53	6/4/2017	.		5	2019-03-07	637	1		BL suppressed, unknown outcome	0	1	5	on ART suppressed	female	unknown	more than primary	unemployed	township		0	LTFU
KDZ071	1	1	22	2015-08-12	3	5	2	24.6	80.6	1.81	no	0	yes	yes			Efavirenz			no	yes	injectable only	4	2	0	11	2/23/2015	40	8/5/2015	.		5	2016-08-30	384	1		BL suppressed, unknown outcome	0	1	7	on ART suppressed	male	unknown	primary complete	unemployed	township	0	0	LTFU
MUR020	1	1	41	2016-06-30	1	0	1	17.6	55	1.77	no	0	yes	yes	yes	no	Efavirenz	Nevirapine	13	no	yes	injectable only	7	18	1	771	6/30/2016	40	6/30/2016	4/30/2018	20	1	2018-03-02	610	1	1	maintained suppression	1	1	10	on ART suppressed	male	suppressed	less than primary	unemployed	rural	0	0	tx success
MAN141	0	1	41	2016-06-17	3	1	1	17	52	1.75	yes	1	yes	yes	no	no	LPVr	LPVr	17	no	yes	injectable only	5	5	4	164	6/14/2016	20	11/27/2015	4/10/2018	20	1	2018-04-07	659	1	1	maintained suppression	1	1	8	on ART suppressed	male	suppressed	primary complete	unemployed	rural	1	2	tx success
CBH210	0	2	37	2017-05-21	3	0	1	22.9	60	1.62	no	0	yes	yes	yes	no	Efavirenz	Nevirapine	16	yes	no	BDQ only	4	8	2	233	7/13/9999	50	5/18/2017	9/13/2018	50	1	2018-10-11	507	1	1	maintained suppression	1	1	1	on ART suppressed	female	suppressed	primary complete	unemployed	rural	0	0	tx success
SMH226	0	2	53	2018-03-13	0	0	1	19.4	56	1.7	yes	1	yes	yes	yes	no	Efavirenz	Nevirapine	19.5	yes	yes	both	2	4	1	461	3/1/2018	20	3/1/2018	1/18/2019	20	2	2019-01-18	311	1	1	maintained suppression	1	1	11	on ART suppressed	female	suppressed	less than primary	unemployed	rural	1	0	tx success
CBH257	0	2	27	2017-10-23	3	2	1	33.9	88	1.61	yes	1	yes	yes	no	no	Efavirenz		15	no	yes	injectable only	4	3	2	598	10/23/2017	21	10/23/2017	1/22/2019	104	1	2019-03-26	519	1	1	maintained suppression	1	1	1	on ART suppressed	female	suppressed	primary complete	employed full time	rural	1	0	tx success
DGH067	1	1	31	2015-06-29	3	0	1	17.5	63.3	1.9	yes	1	yes	yes			Efavirenz			no	yes	injectable only	6	4	0	729	6/3/2015	20	6/23/2015	.		4	2015-07-03	9	1		BL suppressed, unknown outcome	0	1	2	on ART suppressed	male	unknown	primary complete	unemployed	rural	1	0	died
MUR201	1	1	45	2017-07-11	1	0	1	17.8	55	1.76	yes	2	yes	yes	yes	no	Efavirenz	Nevirapine	15.5	yes	yes	both	3	3	2	290	8/3/2017	197	8/3/2017	.		2	2018-07-27	381	1		BL suppressed, unknown outcome	0	1	10	on ART suppressed	male	unknown	less than primary	unemployed	rural	2	0	tx success
DGH266	1	1	47	2017-11-17	1	3	1	14.7	42.1	1.69	yes	1	yes	yes	yes	no	Efavirenz	Nevirapine	15.5	yes	yes	both	0	0	0	612	11/14/2017	20	11/14/2017	.		1	2018-10-31	349	1		BL suppressed, unknown outcome	0	1	2	on ART suppressed	male	unknown	less than primary	employed part time	rural	1	0	tx success
HLA237	0	2	29	2018-01-24	4	0	1	12.8	32	1.58	no	0	yes	yes			Efavirenz			no	yes	injectable only	1	17	0	261	1/20/2018	50	1/20/2018	.		4	2018-03-26	63	1		BL suppressed, unknown outcome	0	1	5	on ART suppressed	female	unknown	more than primary	unemployed	rural	0	0	died
NKQ328	1	2	26	2017-04-11	4	0	2	35.6	85.5	1.55	yes	1	yes	yes			LPVr			yes	yes	both				192	4/11/2017	20	4/11/2017	.		5	2019-01-09	638	1		BL suppressed, unknown outcome	0	1	4	on ART suppressed	female	unknown	more than primary	unemployed	township	1	2	LTFU
NKQ198	1	1	17	2016-08-25	3	5	1	20	54.5	1.65	yes	1	yes	yes	no	no	Efavirenz		12	no	yes	injectable only	0	1	1	758	8/25/2016	41	8/25/2016	2/21/2018	213	1	2018-03-08	560	1	1	maintained suppression	1	1	4	on ART suppressed	male	suppressed	primary complete	unemployed	rural	1	0	tx success
MAN114	0	1	45	2016-04-04	1	7	1	19.7	55	1.67	yes	1	yes	yes			Efavirenz			no	yes	injectable only	6	1	1	705	3/31/2016	20	3/31/2016	.		3	2016-09-02	151	1		BL suppressed, unknown outcome	0	1	8	on ART suppressed	male	unknown	less than primary	employed part time	rural	1	0	tx failure
SMH077	0	1	26	2016-10-26	1	2	1	15.8	49	1.76	no	0	yes	yes	no	no	Efavirenz		13	no	yes	injectable only	1	10	0	107	10/21/2016	24	10/26/2016	10/26/2018	24	2	2018-12-24	788	1	1	maintained suppression	1	1	11	on ART suppressed	male	suppressed	less than primary	employed full time	rural	0	0	tx success
JPH145	0	1	48	2016-02-16	3	2	2	22.1	78	1.88	yes	1	yes	yes			Efavirenz			no	yes	injectable only	2	3	0		.	126	9/11/2015	.		5	2017-07-23	523	1		BL suppressed, unknown outcome	0	1	6	on ART suppressed	male	unknown	primary complete	employed full time	township	1	0	LTFU
MUR198	1	1	38	2017-07-06	3	0	1	21.6	67	1.76	yes	1	yes	yes			Efavirenz			no	yes	injectable only	0	0	0	626	6/29/2017	20	6/29/2017	.		5	2018-05-25	323	1		BL suppressed, unknown outcome	0	1	10	on ART suppressed	male	unknown	primary complete	unemployed	rural	1	0	LTFU
KDZ057	1	2	25	2015-05-27	4	0	1	27.4	72	1.62	yes	1	yes	yes	no	no	Efavirenz		11	no	yes	injectable only	2	2	0		.	40	4/29/2015	10/13/2016	150	1	2016-11-24	547	1	1	maintained suppression	1	1	7	on ART suppressed	female	suppressed	more than primary	unemployed	rural	1	0	tx success
SMH252	0	2	38	2018-06-19	2	3	1	22.9	60	1.62	yes	1	yes	yes	yes	no	Efavirenz	Nevirapine	19.5	yes	yes	both	2	8	1	258	6/19/2018	201	6/19/2018	.		2	2019-04-10	295	1		BL suppressed, unknown outcome	0	1	11	on ART suppressed	female	unknown	primary complete	employed part time	rural	1	0	tx success
MPH049	1	1	52	2016-05-23	1	2	2	22	55	1.58	no	0	yes	yes	no	no	Efavirenz	Efavirenz	13.5	no	yes	injectable only	4	0	1	337	3/22/2016	20	8/22/2016	7/30/2018	694	1	2018-01-24	611	1	0	became detectable	0	0	9	on ART suppressed	male	detectable	less than primary	employed full time	township	0	0	tx success
NKQ220	1	2	38	2016-09-27	4	0	2	29.6	69.4	1.53	no	0	yes	yes	no	no	Efavirenz	Efavirenz	11.5	no	yes	injectable only	0	7	1	535	9/27/2016	20	9/27/2016	.		1	2018-03-20	539	1		BL suppressed, unknown outcome	0	1	4	on ART suppressed	female	unknown	more than primary	unemployed	township	0	0	tx success
KDZ060	1	2	34	2015-07-08	3	0	2	35.6	80	1.5	no	0	yes	yes	no	no	Efavirenz		17	no	yes	injectable only	6	8	1	156	6/24/2015	99	6/24/2015	5/17/2017	150	1	2017-01-03	545	1	1	maintained suppression	1	1	7	on ART suppressed	female	suppressed	primary complete	unemployed	township	0	0	tx success
DGH382	1	1	37	2018-09-28	3	2	1	19	62.1	1.81	no	0		no			Nevirapine			yes	no	BDQ only	0	0	0	58	9/27/2018	394	9/27/2018	.		5	2019-03-28	182	1		BL suppressed, unknown outcome	0	1	2	on ART suppressed	male	unknown	primary complete	employed full time	rural	0	1	LTFU
DMH273	1	2	40	2017-05-03	3	0	2	14.5	40	1.66	no	0	yes	yes	yes	no	Efavirenz	Nevirapine	15	yes	yes	both	3	3	2	613	4/26/2017	150	4/26/2017	.		1	2019-01-17	624	1		BL suppressed, unknown outcome	0	1	3	on ART suppressed	female	unknown	primary complete	unemployed	township	0	0	tx success
SMH286	0	1	50	2018-10-12	1	0	1	15.7	51	1.8	yes	1	yes	yes	yes	no	Efavirenz	Nevirapine	17.5	yes	no	BDQ only	7	10	0	179	10/11/2018	20	10/11/2018	6/12/2019	50	2	2019-07-11	272	1	1	maintained suppression	1	1	11	on ART suppressed	male	suppressed	less than primary	unemployed	rural	1	0	tx success
HLA155	0	2	51	2016-10-31	3	0	1		45.6		yes	1	yes	yes	no	no	Efavirenz		9	no	yes	injectable only	6	10	0	245	10/17/2016	50	10/17/2016	9/22/2017	204	1	2018-04-12	539	1	1	maintained suppression	1	1	5	on ART suppressed	female	suppressed	primary complete	unemployed	rural	1	0	tx success
MUR137	1	2	30	2017-04-13	3	0	1	19.5	45	1.52	no	0	yes	yes	no	no	Efavirenz		11	no	yes	injectable only	0	14	0		.	20	4/10/2017	10/26/2018	20	1	2018-10-18	553	1	1	maintained suppression	1	1	10	on ART suppressed	female	suppressed	primary complete	unemployed	rural	0	0	tx success
CBH260	0	1	45	2017-11-06	3	0	1	18.1	48	1.63	yes	1	yes	yes	no	yes	Efavirenz	LPVr	17.5	yes	no	BDQ only	4	2	1	567	10/26/2017	50	10/13/2017	1/15/2019	20	2	2018-08-07	274	1	1	maintained suppression	1	1	1	on ART suppressed	male	suppressed	primary complete	unemployed	rural	1	0	tx success
DGH277	1	1	54	2017-12-19	3	2	1	23.7	81.9	1.86	no	0	yes	yes			Efavirenz			no	no	neither	0	2	0	476	10/20/2017	20	10/20/2017	.		4	2018-07-23	217	1		BL suppressed, unknown outcome	0	1	2	on ART suppressed	male	unknown	primary complete	employed full time	rural	0	0	died
JPH110	0	2	43	2015-08-25	3	0	2	20.9	57	1.65	yes	2	yes	yes	no	no	Efavirenz		18	no	yes	injectable only	0	7	0		.	20	10/27/2014	5/30/2017	116000	1	2017-05-09	623	1	0	became detectable	0	0	6	on ART suppressed	female	detectable	primary complete	unemployed	township	2	0	tx success
cbh199	0	2	41	2017-04-10	4	2	1	18	45	1.58	yes	1	yes	yes	no	no	Efavirenz		10	no	yes	injectable only	4	6	0	351	3/24/2017	50	3/24/2017	8/11/2017	20	1	2018-12-04	603	1	1	maintained suppression	1	1	1	on ART suppressed	female	suppressed	more than primary	employed full time	rural	1	0	tx success
MAN057	0	1	31	2015-09-04	3	1	1	18.5	56	1.74	no	0	yes	yes	no	no	Efavirenz		13	no	yes	injectable only	7	8	2	459	9/7/2015	20	9/7/2015	8/14/2017	20	1	2017-09-11	738	1	1	maintained suppression	1	1	8	on ART suppressed	male	suppressed	primary complete	unemployed	rural	0	0	tx success
CBH181	0	1	45	2017-02-13	3	2	1	23.2	71	1.75	yes	1	yes	yes			Efavirenz	Efavirenz		no	yes	injectable only	6	1	0	351	2/7/2017	20	2/16/2017	.		3	2019-01-11	696	1		BL suppressed, unknown outcome	0	1	1	on ART suppressed	male	unknown	primary complete	employed full time	rural	1	0	tx failure
SMH198	0	1	32	2018-01-02	3	0	2	27.4	47	1.31	no	0	yes	yes	yes	no	Efavirenz	Nevirapine	18	yes	yes	both	2	13	1	14	12/28/2017	29	12/28/2017	9/27/2018	20	2	2018-09-27	268	1	1	maintained suppression	1	1	11	on ART suppressed	male	suppressed	primary complete	unemployed	township	0	0	tx success
MAN051	0	2	32	2015-08-14	6	1	1	19.7	57.5	1.71	no	0	yes	yes	no	no	Efavirenz		14	no	yes	injectable only	7	14	1	263	8/14/2015	100	8/14/2015	6/19/2017	20	1	2017-09-11	759	1	1	maintained suppression	1	1	8	on ART suppressed	female	suppressed	more than primary	unemployed	rural	0	0	tx success
MAN375	0	2	40	2018-03-16	0	0	1	19.1	49	1.6	no	0	yes	yes	no	no	Efavirenz		14	no	yes	injectable only	3	2	2	461	3/6/2018	20	3/9/2018	2/6/2019	20	2	2019-02-18	339	1	1	maintained suppression	1	1	8	on ART suppressed	female	suppressed	less than primary	unemployed	rural	0	0	tx success
mur172	1	1	45	2017-06-06	1	3	1	18.3	54	1.72	yes	2	yes	yes			Nevirapine			yes	no	BDQ only	1	4	0		.	50	6/12/2017	11/6/2017	20	5	2017-09-26	112	1	1	maintained suppression	1	1	10	on ART suppressed	male	suppressed	less than primary	employed part time	rural	2	1	LTFU
DMH394	1	2	32	2018-08-17	3	0	2	19.1	43	1.5	no	0	yes	yes	yes	no	Nevirapine	Efavirenz	17	yes	no	BDQ only	2	6	0	302	8/8/2018	40	8/6/9999	.		1	2019-06-27	321	1		BL suppressed, unknown outcome	0	1	3	on ART suppressed	female	unknown	primary complete	unemployed	township	0	1	tx success
HLA308	0	1	44	2018-11-23	3	0	1		42		yes	1	yes	yes			Efavirenz			no	yes	injectable only	9	5	0	978	11/21/2018	20	11/21/2018	.		4	2019-03-02	99	1		BL suppressed, unknown outcome	0	1	5	on ART suppressed	male	unknown	primary complete	unemployed	rural	1	0	died
CBH118	0	1	48	2016-08-23	3	0	1	22.8	73	1.79	yes	1	yes	yes	no	no	Efavirenz		16	no	yes	injectable only	1	0	1	279	8/16/2016	20	8/18/2016	9/4/2017	45	1	2018-03-22	577	1	1	maintained suppression	1	1	1	on ART suppressed	male	suppressed	primary complete	unemployed	rural	1	0	tx success
smh278	0	1	25	2018-09-20	3	0	1	17	44	1.61	no	0	yes	yes	yes	no	Efavirenz	Nevirapine	20.5	yes	no	BDQ only	12	4	0		9/19/2018	50	9/19/2018	5/24/2019	20	2	2019-06-21	273	1	1	maintained suppression	1	1	11	on ART suppressed	male	suppressed	primary complete	unemployed	rural	0	0	tx success
CBH276	0	2	32	2017-12-13	3	0	1	13.5	35	1.61	no	0	yes	yes			Nevirapine			yes	yes	both	8	1	2	23	12/13/2017	20	11/29/2017	2/14/2018	29	3	2018-04-17	124	1	1	maintained suppression	1	1	1	on ART suppressed	female	suppressed	primary complete	unemployed	rural	0	1	tx failure
MPH217	1	1	39	2019-01-24	3	7	2	18.9	54	1.69	no	0	no	no	no	no	Nevirapine		19.5	yes	no	BDQ only	0	2	0	54	1/25/2019	273	1/25/2019	2/19/2020	20	1	2019-10-23	273	1	1	maintained suppression	1	1	9	Naive	male	suppressed	primary complete	employed part time	township	0	1	tx success
MAN157	0	2	45	2016-07-08	1	0	1	22.4	58	1.61	no	0	yes	yes	no	yes	Efavirenz	LPVr	16	no	yes	injectable only	8	11	1	394	7/8/2016	20	7/8/2016	9/6/2017	50	1	2018-05-06	667	1	1	maintained suppression	1	1	8	on ART suppressed	female	suppressed	less than primary	unemployed	rural	0	0	tx success
JPH526	0	2	42	2018-12-06	3	2	2	32.3	98.8	1.75	no	0	yes	yes	no	no	LPVr		20	yes	no	BDQ only	0	6	0	688	1/11/2017	50	1/11/2017	9/3/2019	59	2	2019-10-28	325	1	1	maintained suppression	1	1	6	on ART suppressed	female	suppressed	primary complete	employed full time	township	0	2	tx success
CBH174	0	2	26	2017-02-06	3	0	1	21.4	39	1.35	no	0	yes	yes			Efavirenz			no	yes	injectable only	1	3	0	489	1/31/2017	50	1/31/2017	.		5	2017-02-08	2	1		BL suppressed, unknown outcome	0	1	1	on ART suppressed	female	unknown	primary complete	unemployed	rural	0	0	LTFU
MUR144	1	1	48	2017-04-20	4	2	1	21.9	61	1.67	yes	1	yes	yes	no	no	Efavirenz		18	no	yes	injectable only	0	2	0	213	4/20/2017	50	4/20/2017	.		1	2018-10-11	539	1		BL suppressed, unknown outcome	0	1	10	on ART suppressed	male	unknown	more than primary	employed full time	rural	1	0	tx success
SMH203	0	2	45	2018-01-09	1	0	2	18.1	47	1.61	no	0	yes	yes	yes	no	Efavirenz	Nevirapine	16	yes	yes	both	11	12	1		.	50	11/10/2017	.		2	2018-10-01	264	1		BL suppressed, unknown outcome	0	1	11	on ART suppressed	female	unknown	less than primary	unemployed	township	0	0	tx success
HLA280	0	1	36	2018-07-26	3	3	1	21.9	61	1.67	yes	1	yes	yes	no	no	Efavirenz		16	no	yes	injectable only	0	2	0	235	7/25/2018	50	7/25/2018	.		2	2019-05-23	301	1		BL suppressed, unknown outcome	0	1	5	on ART suppressed	male	unknown	primary complete	employed part time	rural	1	0	tx success
FGH032	1	2	25	2015-04-30	3	0	2	17.7	44.1	1.58	no	0	no	no	no	no	Efavirenz	Efavirenz	15	no	yes	injectable only	7	2	5	684	9/25/2014	217	9/10/2015	12/13/2016	100	1	2016-12-08	588	1	1	maintained suppression	1	1	4	Naive	female	suppressed	primary complete	unemployed	township	0	0	tx success
MPH083	1	1	43	2016-11-02	3	0	2	17.7	59.9	1.84	yes	1	yes	no	no	no	LPVr		18	no	yes	injectable only	0	3	1	22	11/2/2016	343	11/2/2016	.		2	2018-05-18	561	1		BL suppressed, unknown outcome	0	1	9	Hx ART not active	male	unknown	primary complete	unemployed	township	1	2	tx success
HLA059	0	1	34	2015-10-15	3	0	1	23.1	74	1.79	yes	1		no	no	no	Efavirenz		11	no	yes	injectable only	5	9	1	260	10/8/2015	20	10/8/2015	3/24/2017	50	1	2017-04-20	555	1	1	maintained suppression	1	1	5	on ART suppressed	male	suppressed	primary complete	unemployed	rural	1	0	tx success
CBH079	0	2	32	2016-05-16	8	1	1	19	51	1.64	no	0	yes	yes	no	no	Efavirenz		14	no	yes	injectable only	0	3	0		.	32	3/18/2016	1/12/2018	20	1	2018-02-18	641	1	1	maintained suppression	1	1	1	on ART suppressed	female	suppressed	more than primary	unemployed	rural	0	0	tx success
KDZ266	1	2	42	2017-04-19	3	0	3	23.2	55	1.54	yes	1	yes	yes			Efavirenz	Nevirapine		yes	no	BDQ only	2	3	3	549	4/19/2017	150	4/19/2017	5/13/2018	40	5	2018-05-17	393	1	1	maintained suppression	1	1	7	on ART suppressed	female	suppressed	primary complete	unemployed	urban or suburban	1	0	LTFU
NKQ433	1	1	36	2017-07-13	3	0	2	18.1	51.1	1.68	yes	1	yes	no			Efavirenz			yes	yes	both	0	1	0	12	2/18/2016	100	2/18/2016	2/15/2018	212000	5	2018-04-12	273	1	0	became detectable	0	0	4	Hx ART not active	male	detectable	primary complete	unemployed	township	1	0	LTFU
DMH380	1	1	43	2018-06-15	0	0	3	16	40	1.58	yes		yes	no			Efavirenz	Nevirapine		yes	yes	both	2	5	2	69	6/6/2018	288	6/6/2018	.		5	2018-11-08	146	1		BL suppressed, unknown outcome	0	1	3	Hx ART not active	male	unknown	less than primary	unemployed	urban or suburban		0	LTFU
DMH342	1	2	28	2018-02-14	4	0	1	24.6	59	1.55	no	0	yes	yes	yes	no	Nevirapine	Efavirenz	19.5	yes	no	BDQ only	2	9	2	183	1/25/2018	87	2/14/2018	.		2	2018-11-07	266	1		BL suppressed, unknown outcome	0	1	3	on ART suppressed	female	unknown	more than primary	unemployed	rural	0	1	tx success
DGH045	1	2	38	2015-04-07	3	3	1	24	59.9	1.58	yes	1	yes	yes	no	no	Efavirenz		18.5	no	yes	injectable only	5	9	1	225	4/8/2015	20	4/8/2015	9/6/2016	20	2	2016-10-02	543	1	1	maintained suppression	1	1	2	on ART suppressed	female	suppressed	primary complete	employed part time	rural	1	0	tx success
HLA204	0	1	33	2017-07-25	1	0	1			1.5	no	0	yes	yes			Efavirenz			no	yes	injectable only	1	5	0	765	7/18/2017	50	7/18/2017	.		5	2018-05-07	290	1		BL suppressed, unknown outcome	0	1	5	on ART suppressed	male	unknown	less than primary	unemployed	rural	0	0	LTFU
DMH315	1	1	43	2017-06-24	3	2	1	22.9	70	1.75	yes	1	yes	yes	yes	no	Efavirenz	Nevirapine	16.5	yes	yes	both	4	5	0	295	6/14/2017	40	6/14/2017	.		1	2019-01-31	586	1		BL suppressed, unknown outcome	0	1	3	on ART suppressed	male	unknown	primary complete	employed full time	rural	1	0	tx success
KDZ142	1	1	34	2016-05-30	3	0	1	15.9	45	1.68	yes	1	yes	yes	no	no	Efavirenz		12	no	yes	injectable only	1	0	2	188	12/30/2015	50	12/30/2015	.		1	2018-01-30	610	1		BL suppressed, unknown outcome	0	1	7	on ART suppressed	male	unknown	primary complete	unemployed	rural	1	0	tx success
KDZ138	1	2	42	2016-05-13	3	0	2	22.1	70	1.78	no	0	yes	yes	no	no	Efavirenz		10	no	yes	injectable only	2	1	0	945	3/4/2016	150	5/6/2016	3/15/2018	40	1	2017-11-23	559	1	1	maintained suppression	1	1	7	on ART suppressed	female	suppressed	primary complete	unemployed	township	0	0	tx success
MAN020	0	2	34	2015-04-20	4	3	1		42		yes	1	yes	yes			Efavirenz	Efavirenz		no	yes	injectable only	30	22	3	263	4/15/2015	40	4/15/2015	.		4	2016-07-12	449	1		BL suppressed, unknown outcome	0	1	8	on ART suppressed	female	unknown	more than primary	employed part time	rural	1	0	died
MPH244	1	2	36	2019-05-31	3	0	2	19	51	1.64	no	0	yes	yes	no	no	other second line		17	yes	no	BDQ only	0	2	0	111	1/22/2019	332	5/22/2019	10/9/2019	20	1	2020-03-16	290	1	1	maintained suppression	1	1	9	on ART suppressed	female	suppressed	primary complete	unemployed	township	0	3	tx success
HLA240	0	2	36	2018-02-02	7	0	2	17	51	1.73	no	0	yes	yes			Efavirenz			no	yes	injectable only	0	6	0	379	1/31/2018	53	1/31/2018	.		5	2018-12-06	307	1		BL suppressed, unknown outcome	0	1	5	on ART suppressed	female	unknown	more than primary	unemployed	township	0	0	LTFU
MPH123	1	1	32	2017-07-14	4	0	2	14.1	51	1.9	no	0	yes	no	no	no	Efavirenz		14.5	yes	no	BDQ only	0	0	0	996	7/11/2017	20	7/11/2017	11/28/2018	20	1	2018-04-06	265	1	1	maintained suppression	1	1	9	Hx ART not active	male	suppressed	more than primary	unemployed	township	0	0	tx success
HLA128	0	1	28	2016-07-11	4	0	2	17	51	1.73	yes	1	yes	yes			Efavirenz			no	yes	injectable only	2	0	0		.	85	6/1/2016	12/6/2016	50	5	2017-03-01	233	1	1	maintained suppression	1	1	5	on ART suppressed	male	suppressed	more than primary	unemployed	township	1	0	LTFU
KDZ076	1	2	46	2015-08-19	3	0	2	23.9	55.2	1.52	yes	1	yes	yes	no	yes	Nevirapine	unknown	13	no	yes	injectable only	1	3	0	361	8/12/2015	150	3/16/2015	4/19/2017	40	1	2017-06-13	664	1	1	maintained suppression	1	1	7	on ART suppressed	female	suppressed	primary complete	unemployed	township	1	1	tx success
DGH118	1	1	27	2017-01-24	3	2	1	20.6	48.8	1.54	yes	1	yes	yes	yes	no	Efavirenz	Nevirapine	16	yes	yes	both	7	3	1	138	11/3/2016	20	11/3/2016	7/24/2018	20	1	2018-07-28	550	1	1	maintained suppression	1	1	2	on ART suppressed	male	suppressed	primary complete	employed full time	rural	1	0	tx success
SMH289	0	1	47	2018-10-23	3	0	2	19.3	52	1.64	yes	1	yes	yes	yes	no	Efavirenz	Nevirapine	20.5	yes	no	BDQ only	3	4	0	370	10/23/2018	20	7/31/2018	7/17/2019	4950	2	2019-07-26	276	1	0	became detectable	0	0	11	on ART suppressed	male	detectable	primary complete	unemployed	township	1	0	tx success
DMH445	1	1	59	2019-04-29	2	0	1	16.2	41	1.59	yes	1	yes	yes	no	no	LPVr		16	yes	no	BDQ only	0	5	6	92	4/17/2019	20	4/24/2019	.		1	2020-02-13	293	1		BL suppressed, unknown outcome	0	1	3	on ART suppressed	male	unknown	primary complete	unemployed	rural	1	2	tx success
NKQ215	1	2	28	2016-09-20	3	0	2	29.9	81.4	1.65	yes	2	yes	yes	no	no	Efavirenz		12.5	no	yes	injectable only	0	0	0	514	9/15/2016	20	9/8/2016	.		2	2017-05-11	233	1		BL suppressed, unknown outcome	0	1	4	on ART suppressed	female	unknown	primary complete	unemployed	township	2	0	tx success
HLA138	0	2	33	2016-09-01	3	0	1	35	100	1.69	yes	2	yes	yes	no	no	Efavirenz		11	no	yes	injectable only	2	5	0	375	7/27/2016	20	7/27/2016	2/16/2017	64	1	2018-02-26	570	1	1	maintained suppression	1	1	5	on ART suppressed	female	suppressed	primary complete	unemployed	rural	2	0	tx success
HLA032	0	1	30	2015-07-06	3	2	1		55				yes	yes	yes	no	Efavirenz	Nevirapine	10.5	no	yes	injectable only	3	7	1	143	7/1/2015	100	7/1/2015	11/10/2016	50	1	2016-12-08	524	1	1	maintained suppression	1	1	5	on ART suppressed	male	suppressed	primary complete	employed full time	rural		0	tx success
man379	0	1	32	2018-04-06	1	0	1	18.8	50	1.63	yes	1	yes	yes	yes	no	Efavirenz	Nevirapine	17.5	yes	no	BDQ only	4	1	0	80	4/6/2018	28	4/6/2018	6/14/2019	20	1	2019-02-16	316	1	1	maintained suppression	1	1	8	on ART suppressed	male	suppressed	less than primary	unemployed	rural	1	0	tx success
MAN190	0	2	34	2016-09-26	2	3	1	16.1	47	1.71	no	0	yes	yes	no	no	Efavirenz	Efavirenz	14	no	yes	injectable only	6	12	0	845	7/28/2016	20	7/28/2016	2/8/2018	20	2	2018-03-02	522	1	1	maintained suppression	1	1	8	on ART suppressed	female	suppressed	primary complete	employed part time	rural	0	0	tx success
HLA354	0	2	57	2019-07-19	2	0	1		45		yes	1	yes	yes	yes	no	Efavirenz	Nevirapine	17	yes	no	BDQ only	0	3	0	141	7/17/2019	20	7/17/2019	6/29/2020	42	1	2020-05-26	311	1	1	maintained suppression	1	1	5	on ART suppressed	female	suppressed	primary complete	unemployed	rural	1	0	tx success
MAN278	0	2	33	2017-06-30	3	0	1	24	45	1.37			yes	yes	yes	no	Efavirenz	Nevirapine	14.5	yes	yes	both	1	10	3	250	4/26/2017	20	4/26/2017	7/4/2018	364	1	2018-03-23	266	1	1	maintained suppression	1	1	8	on ART suppressed	female	suppressed	primary complete	unemployed	rural		0	tx success
HLA281	0	2	34	2018-07-27	8	2	1	16.6	44	1.63	no	0	no	no	no	no	Efavirenz		12	no	yes	injectable only	1	0	0	43	6/24/2018	196	6/24/2018	.		1	2019-07-02	340	1		BL suppressed, unknown outcome	0	1	5	Naive	female	unknown	more than primary	employed full time	rural	0	0	tx success
DGH016	1	1	34	2015-02-26	4	2	3	18.4	53.2	1.7	yes	1	yes	yes	no	no	Efavirenz		15	no	yes	injectable only	5	9	0	237	2/26/2015	35	2/26/2015	10/5/2016	20	2	2016-11-30	643	1	1	maintained suppression	1	1	2	on ART suppressed	male	suppressed	more than primary	employed full time	urban or suburban	1	0	tx success
MPH111	1	2	42	2017-04-28	3	0	2	25.4	55.6	1.48	no	0	yes	yes	no	no	Efavirenz		16.5	yes	yes	both	0	1	0	356	5/9/2016	20	5/9/2016	7/12/2018	76	2	2018-02-07	285	1	1	maintained suppression	1	1	9	on ART suppressed	female	suppressed	primary complete	unemployed	township	0	0	tx success
CBH176	0	1	48	2017-02-06	1	2	1	17.8	55	1.76	no	0	yes	yes	no	no	Efavirenz		14	no	yes	injectable only	0	1	0		7/13/9999	50	1/3/2017	2/5/2019	484	1	2018-09-12	583	1	0	became detectable	0	0	1	on ART suppressed	male	detectable	less than primary	employed full time	rural	0	0	tx success
MUR134	1	1	38	2017-04-11	0	6	2	18	54	1.73	yes	1	yes	no	no	no	Nevirapine		22.5	no	yes	injectable only	2	2	1	769	4/11/2017	20	4/11/2017	.		2	2018-07-19	464	1		BL suppressed, unknown outcome	0	1	10	Hx ART not active	male	unknown	less than primary	unemployed	township	1	1	tx success
KDZ082	1	1	57	2015-09-09	1	3	1	23.2	59.3	1.6	yes		yes	yes	no	no	Efavirenz		14	no	yes	injectable only	3	3	1	317	6/15/2015	356	9/9/2015	.		1	2017-03-23	561	1		BL suppressed, unknown outcome	0	1	7	on ART suppressed	male	unknown	less than primary	employed part time	rural		0	tx success
CBH023	0	1	38	2016-02-15	3	3	1	20.2	53	1.62	yes	1	yes	yes			Efavirenz			no	yes	injectable only	2	1	0	299	2/9/2016	29	2/9/2016	.		5	2017-08-07	539	1		BL suppressed, unknown outcome	0	1	1	on ART suppressed	male	unknown	primary complete	employed part time	rural	1	0	LTFU
SMH230	0	2	30	2018-04-04	4	0	1	18.4	46	1.58	yes	1	yes	yes	no	no	Efavirenz		12	no	yes	injectable only	1	2	0	1301	3/29/2018	20	3/29/2018	.		2	2019-01-15	285	1		BL suppressed, unknown outcome	0	1	11	on ART suppressed	female	unknown	more than primary	unemployed	rural	1	0	tx success
HLA256	0	2	49	2018-04-20	2	2	1		71		yes	1	yes	yes	no	no	Efavirenz		13	no	yes	injectable only	3	4	0	780	4/19/2018	20	4/19/2018	.		1	2019-01-24	279	1		BL suppressed, unknown outcome	0	1	5	on ART suppressed	female	unknown	primary complete	employed full time	rural	1	0	tx success
NKQ478	1	2	48	2017-09-12	3	0	2	22.5	66.6	1.72	no	0	yes	yes			Efavirenz	Efavirenz		yes	yes	both	0	4	1	205	7/13/2017	87	7/13/2017	.		5	2018-06-05	266	1		BL suppressed, unknown outcome	0	1	4	on ART suppressed	female	unknown	primary complete	unemployed	township	0	0	LTFU
SMH236	0	1	66	2018-04-18	1	0	1	17.9	50	1.67	no	0	yes	yes	yes	no	Efavirenz	Nevirapine	16	yes	yes	both	2	4	1		.	20	2/13/2018	2/18/2019	20	2	2019-01-17	274	1	1	maintained suppression	1	1	11	on ART suppressed	male	suppressed	less than primary	unemployed	rural	0	0	tx success
DGH380	1	2	34	2018-09-25	0	0	1	20.5	53.7	1.62	yes	1	yes	yes			Efavirenz	LPVr		yes	no	BDQ only	0	3	0	334	9/25/2018	20	9/25/2018	.		5	2018-12-29	95	1		BL suppressed, unknown outcome	0	1	2	on ART suppressed	female	unknown	less than primary	unemployed	rural	1	0	LTFU
MAN266	0	2	40	2017-05-15	1	0	1	19.4	46	1.54	yes	1	yes	yes	yes	no	Efavirenz	Nevirapine	18.5	yes	yes	both	1	0	1	433	5/12/2017	50	5/12/2017	5/14/2018	20	1	2018-05-09	359	1	1	maintained suppression	1	1	8	on ART suppressed	female	suppressed	less than primary	unemployed	rural	1	0	tx success
KDZ145	1	2	30	2016-06-06	3	0	1	16.8	43	1.6	yes	1	yes	yes	no	no	Efavirenz		8	no	yes	injectable only	5	7	1	10	1/18/2016	50	6/6/2016	.		2	2018-07-10	764	1		BL suppressed, unknown outcome	0	1	7	on ART suppressed	female	unknown	primary complete	unemployed	rural	1	0	tx success
CBH159	0	1	32	2016-12-12	3	2	1	16.3	59	1.9	no	0	yes	yes	no	no	Efavirenz		14	no	yes	injectable only				217	9/20/2016	151	12/2/2016	.		1	2018-05-03	507	1		BL suppressed, unknown outcome	0	1	1	on ART suppressed	male	unknown	primary complete	employed full time	rural	0	0	tx success
MAN400	0	2	46	2018-06-26	3	3	1		56		no	0	yes	yes	yes	no	Efavirenz	Nevirapine	19.5	yes	no	BDQ only	5	3	0	161	6/20/2018	20	7/3/2018	4/26/2019	20	1	2019-04-11	289	1	1	maintained suppression	1	1	8	on ART suppressed	female	suppressed	primary complete	employed part time	rural	0	0	tx success
CBH052	0	1	44	2016-03-30	3	2	1	17.3	50	1.7	yes	1	yes	yes			Efavirenz			no	yes	injectable only	0	0	1	292	3/25/2016	20	3/16/2016	.		5	2017-01-03	279	1		BL suppressed, unknown outcome	0	1	1	on ART suppressed	male	unknown	primary complete	employed full time	rural	1	0	LTFU
HLA112	0	2	27	2016-05-10	3	0	1		60		yes	1	yes	yes	no	no	Efavirenz		14.5	no	yes	injectable only	1	10	0	424	5/9/2016	20	5/9/2016	1/8/2018	55	1	2018-02-08	638	1	1	maintained suppression	1	1	5	on ART suppressed	female	suppressed	primary complete	unemployed	rural	1	0	tx success
HLA327	0	1	47	2019-03-20	1	0	1		58		yes	1	yes	yes			Nevirapine			yes	no	BDQ only	0	6	0	295	2/22/2019	50	2/22/2019	.		5	2019-06-14	84	1		BL suppressed, unknown outcome	0	1	5	on ART suppressed	male	unknown	less than primary	unemployed	rural	1	1	LTFU
KDZ030	1	2	41	2015-03-04	1	2	1	19.8	54	1.65	no	0	yes	yes	no	no	Nevirapine		17	no	yes	injectable only	3	2	0	422	2/11/2015	20	2/11/2015	.		1	2016-08-30	545	1		BL suppressed, unknown outcome	0	1	7	on ART suppressed	female	unknown	less than primary	employed full time	rural	0	1	tx success
NKQ352	1	1	34	2017-05-02	6	0	2	19.6	57.9	1.72	no	0	yes	yes	no	no	Efavirenz	Efavirenz	15.5	no	yes	injectable only	0	0	0	226	11/16/2015	20	5/2/2017	.		2	2018-03-22	324	1		BL suppressed, unknown outcome	0	1	4	on ART suppressed	male	unknown	more than primary	unemployed	township	0	0	tx success
MPH261	1	2	48	2019-08-30	4	3	2	30.1	74.3	1.57	yes	1	yes	yes	no	no	LPVr		19	yes	no	BDQ only	0	0	0	716	7/29/2018	35	8/29/2019	5/5/2020	49801	1	2020-06-01	291	1	0	became detectable	0	0	9	on ART suppressed	female	detectable	more than primary	employed part time	township	1	2	tx success
MUR202	1	2	25	2017-07-13	3	0	1	16.8	44	1.62	yes	1	yes	yes	yes	no	Efavirenz	Nevirapine	14	yes	yes	both	1	6	1		.	147	5/9/2017	5/10/2018	11640	1	2018-08-02	385	1	0	became detectable	0	0	10	on ART suppressed	female	detectable	primary complete	unemployed	rural	1	0	tx success
MUR085	1	2	52	2017-01-19	3	0	1	21.5	53	1.57	no	0	yes	yes	yes	no	Efavirenz	Nevirapine	17	no	yes	injectable only	2	5	1	642	4/15/2016	40	4/15/2016	.		1	2018-10-11	630	1		BL suppressed, unknown outcome	0	1	10	on ART suppressed	female	unknown	primary complete	unemployed	rural	0	0	tx success
DMH405	1	1	28	2018-09-27	1	0	2	15.8	45	1.69	no	0	yes	yes	yes	no	Efavirenz	Nevirapine	18	yes	no	BDQ only	7	2	1	376	9/18/2018	150	9/18/2018	.		1	2019-06-07	253	1		BL suppressed, unknown outcome	0	1	3	on ART suppressed	male	unknown	less than primary	unemployed	township	0	0	tx success
KDZ039	1	2	45	2015-04-17	4	2	2	27.9	75	1.64	yes	1	yes	yes	no	no	Efavirenz		17	no	yes	injectable only	5	9	1	232	3/30/2015	50	10/1/2015	.		1	2016-11-29	592	1		BL suppressed, unknown outcome	0	1	7	on ART suppressed	female	unknown	more than primary	employed full time	township	1	0	tx success
DGH193	1	2	22	2017-07-04	3	0	2		51.3		no	0	yes	yes			Efavirenz			no	no	neither	0	0	0	300	6/29/2017	347	6/29/2017	.		5	2017-07-14	10	1		BL suppressed, unknown outcome	0	1	2	on ART suppressed	female	unknown	primary complete	unemployed	township	0	0	LTFU
hla190	0	2	31	2017-05-25	1	0	1	24.9	56	1.5	yes	1	yes	yes	no	no	Efavirenz		11	no	yes	injectable only	0	3	0	220	5/23/2017	99	5/23/2017	12/5/2017	50	1	2019-03-05	649	1	1	maintained suppression	1	1	5	on ART suppressed	female	suppressed	less than primary	unemployed	rural	1	0	tx success
CBH073	0	1	65	2016-05-04	1	4	1	17.3	50	1.7	yes	1	yes	yes			Efavirenz			no	yes	injectable only	2	3	1	446	4/28/2016	20	4/28/2016	11/2/2016	831	5	2017-02-01	273	1	0	became detectable	0	0	1	on ART suppressed	male	detectable	less than primary	unemployed	rural	1	0	LTFU
KDZ114	1	1	27	2016-02-24	5	0	2	18.6	53	1.69	yes	1	yes	yes	no	no	Efavirenz		13	no	yes	injectable only	1	4	2	260	2/24/2016	50	2/24/2016	1/23/2018	150	2	2017-11-26	641	1	1	maintained suppression	1	1	7	on ART suppressed	male	suppressed	more than primary	unemployed	township	1	0	tx success
MAN345	0	2	35	2017-12-11	0	0	1	26.2	68	1.61	yes	1	yes	yes	no	no	Nevirapine		16	yes	no	BDQ only	0	4	1	470	12/12/2017	32	12/8/2017	8/24/2018	2790000	2	2018-10-18	311	1	0	became detectable	0	0	8	on ART suppressed	female	detectable	less than primary	unemployed	rural	1	1	tx success
MUR348	1	1	39	2018-03-01	3	3	1	18.6	57	1.75	yes	1	yes	yes	yes	no	Efavirenz	Nevirapine	17.5	yes	no	BDQ only	4	2	0	124	1/16/2018	210	1/16/2018	.		1	2019-03-26	390	1		BL suppressed, unknown outcome	0	1	10	on ART suppressed	male	unknown	primary complete	employed part time	rural	1	0	tx success
MUR220	1	1	49	2017-08-22	0	3	1	26.4	71	1.64	no	0	yes	yes			Efavirenz	Nevirapine		yes	no	BDQ only	6	1	0	562	8/22/2017	50	8/22/2017	.		5	2018-03-11	201	1		BL suppressed, unknown outcome	0	1	10	on ART suppressed	male	unknown	less than primary	employed part time	rural	0	0	LTFU
JPH652	0	2	34	2019-07-11	3	2	2	23.9	54.5	1.51	no	0	yes	yes	yes	no	Efavirenz	Nevirapine	16	yes	no	BDQ only	3	12	0	587	5/23/2019	50	5/23/2019	.		1	2020-08-06	392	1		BL suppressed, unknown outcome	0	1	6	on ART suppressed	female	unknown	primary complete	employed full time	township	0	0	tx success
SMH110	0	1	58	2017-02-02	1	0	1	19	55	1.7	yes	2	yes	yes	yes	no	Efavirenz	Nevirapine	16	no	yes	injectable only	6	27	1	414	1/19/2017	20	1/19/2017	.		2	2019-02-14	742	1		BL suppressed, unknown outcome	0	1	11	on ART suppressed	male	unknown	less than primary	unemployed	rural	2	0	tx success
JPH454	0	1	63	2018-08-24	3	4	3	25.1	65.1	1.61	yes	1	yes	yes	yes	no	Efavirenz	Nevirapine	18	yes	no	BDQ only	0	10	0		.	47	8/1/2017	.		2	2020-02-24	550	1		BL suppressed, unknown outcome	0	1	6	on ART suppressed	male	unknown	primary complete	unemployed	urban or suburban	1	0	tx success
HLA252	0	2	34	2018-04-03	4	0	1		56		no	0	yes	yes	no	no	Efavirenz	Efavirenz	15	no	yes	injectable only	1	1	0	289	2/9/2018	20	.	.		1	2018-12-03	251	1		BL suppressed, unknown outcome	0	1	5	on ART suppressed	female	unknown	more than primary	unemployed	rural	0	0	tx success
HLA011	0	1	42	2015-04-16	3	0	1		57		yes	1	yes	yes			Efavirenz			no	yes	injectable only	6	0	0	94	4/9/2015	40	4/9/2015	4/27/2015	40	4	2015-05-28	43	1	1	maintained suppression	1	1	5	on ART suppressed	male	suppressed	primary complete	unemployed	rural	1	0	died
HLA034	0	2	27	2015-07-13	3	0	1		51.3		no	0	yes	yes	no	no	Efavirenz		10.5	no	yes	injectable only	6	33	0	678	7/8/2015	20	7/8/2015	6/22/2017	20	1	2017-06-22	714	1	1	maintained suppression	1	1	5	on ART suppressed	female	suppressed	primary complete	unemployed	rural	0	0	tx success
SMH240	0	1	23	2018-05-04	2	2	1	44.1	126	1.69	no	0	yes	yes	no	no	Efavirenz	Efavirenz	18	no	yes	injectable only	6	4	0	564	5/4/2018	52	3/14/2018	.		2	2019-03-11	310	1		BL suppressed, unknown outcome	0	1	11	on ART suppressed	male	unknown	primary complete	employed full time	rural	0	0	tx success
CBH274	0	1	29	2017-12-04	3	0	1	17.9	58	1.8	yes	1	yes	yes	no	no	LPVr	Efavirenz	20.5	yes	no	BDQ only	1	2	0	361	5/10/2017	90	11/21/2017	8/23/2018	17600	2	2018-08-01	240	1	0	became detectable	0	0	1	on ART suppressed	male	detectable	primary complete	unemployed	rural	1	2	tx success
CBH120	0	1	46	2016-08-24	2	0	2	19.8	58	1.71	yes	2	yes	yes			Efavirenz			no	yes	injectable only	1	1	1	649	8/2/2016	20	6/6/2016	.		4	2017-03-03	191	1		BL suppressed, unknown outcome	0	1	1	on ART suppressed	male	unknown	primary complete	unemployed	township	2	0	died
MAN095	0	2	33	2016-01-22	3	3	1	17.7	49.5	1.67	yes	1	yes	yes			Efavirenz			no	yes	injectable only	8	11	1		.	20	6/17/2015	.		5	2017-06-19	514	1		BL suppressed, unknown outcome	0	1	8	on ART suppressed	female	unknown	primary complete	employed part time	rural	1	0	LTFU
MUR128	1	2	26	2017-04-04	3	0	1	18.6	43	1.52	no	0	yes	yes	no	no	LPVr		16	no	yes	injectable only	11	18	0	864	4/4/2018	20	4/4/2018	.		1	2018-09-12	526	1		BL suppressed, unknown outcome	0	1	10	on ART suppressed	female	unknown	primary complete	unemployed	rural	0	2	tx success
DMH422	1	2	42	2018-11-20	1	0	1	18.2	42	1.52	no	0	yes	yes			Nevirapine	Efavirenz		yes	no	BDQ only	0	2	2	175	10/9/2018	40	11/20/2018	.		3	2019-03-27	124	1		BL suppressed, unknown outcome	0	1	3	on ART suppressed	female	unknown	less than primary	unemployed	rural	0	1	tx failure
SMH175	0	1	42	2017-09-13	3	0	1		73.5		yes	1	yes	yes	yes	no	Efavirenz	Nevirapine	22	yes	yes	both	2	2	1	222	9/12/2017	340	9/12/2017	10/12/2018	50	2	2018-07-18	308	1	1	maintained suppression	1	1	11	on ART suppressed	male	suppressed	primary complete	unemployed	rural	1	0	tx success
DGH143	1	2	61	2017-03-15	3	2	2	26.1	70.3	1.64	yes	1	yes	yes			Efavirenz	Nevirapine		yes	yes	both	16	8	1	435	1/30/2017	20	3/15/2017	.		4	2017-05-05	50	1		BL suppressed, unknown outcome	0	1	2	on ART suppressed	female	unknown	primary complete	employed full time	township	1	0	died
CBH032	0	2	66	2016-02-24	0	0	1	32.3	68	1.45	no	0	yes	yes			Efavirenz			no	yes	injectable only	0	2	3	1076	2/18/2016	150	2/18/2016	.		5	2017-10-22	605	1		BL suppressed, unknown outcome	0	1	1	on ART suppressed	female	unknown	less than primary	unemployed	rural	0	0	LTFU
mur397	1	1	39	2018-05-31	3	0	1	15.7	51	1.8	yes	1	yes	yes			Efavirenz			no	yes	injectable only	3	4	0	80	10/9/2017	277	2/20/2018	.		4	2018-07-22	52	1		BL suppressed, unknown outcome	0	1	10	on ART suppressed	male	unknown	primary complete	unemployed	rural	1	0	died
KDZ127	1	2	30	2016-04-13	4	0	2	18.6	43	1.52	yes	1	yes	yes			Efavirenz	Nevirapine		yes	yes	both	11	11	1	530	4/13/2016	50	4/13/2016	3/2/2017	26	4	2017-04-03	355	1	1	maintained suppression	1	1	7	on ART suppressed	female	suppressed	more than primary	unemployed	township	1	0	died
CBH277	0	2	41	2017-12-13	4	0	1	25	60	1.55	no	0	yes	yes	no	yes	Efavirenz	LPVr	18.5	yes	yes	both	3	1	1	459	12/13/2017	25	12/13/2017	10/16/2018	50	1	2018-11-13	335	1	1	maintained suppression	1	1	1	on ART suppressed	female	suppressed	more than primary	unemployed	rural	0	0	tx success
DGH228	1	1	42	2017-09-04	3	0	1	25.8	62	1.55	yes	2	yes	yes	no	no	Efavirenz		12	no	yes	injectable only	0	0	0	450	8/30/2017	20	8/30/2017	7/12/2018	20	1	2018-09-15	379	1	1	maintained suppression	1	1	2	on ART suppressed	male	suppressed	primary complete	unemployed	rural	2	0	tx success
HLA203	0	1	46	2017-07-25	1	0	1				yes	1	yes	yes			Efavirenz			no	yes	injectable only	2	5	0	293	7/20/2017	50	7/20/2017	.		5	2018-05-24	307	1		BL suppressed, unknown outcome	0	1	5	on ART suppressed	male	unknown	less than primary	unemployed	rural	1	0	LTFU
DGH126	1	1	54	2017-02-14	1	0	2	17.1	43.3	1.59	yes	1	yes	yes			Efavirenz	Nevirapine		yes	no	BDQ only	5	10	1	275	2/13/2017	20	2/16/2017	.		4	2017-03-19	46	1		BL suppressed, unknown outcome	0	1	2	on ART suppressed	male	unknown	less than primary	unemployed	township	1	0	died
SMH143	0	2	54	2017-06-21	4	0	2	23.1	60	1.61	no	0	yes	yes			unknown			yes	no	BDQ only	10	25	1	936	6/21/2017	50	6/21/2017	.		4	2017-12-25	186	1		BL suppressed, unknown outcome	0	1	11	on ART suppressed	female	unknown	more than primary	unemployed	township	0	3	died
MAN133	0	1	50	2016-05-27	1	2	1	15.2	45.5	1.73	yes	1	yes	yes	no	no	Efavirenz		13.5	no	yes	injectable only	4	5	1	345	5/23/2016	80	5/23/2016	.		1	2018-01-08	591	1		BL suppressed, unknown outcome	0	1	8	on ART suppressed	male	unknown	less than primary	employed full time	rural	1	0	tx success
NKQ078	1	1	31	2015-09-15	3	0	2	16.7	44.8	1.64	no	0	no	no	yes	no	Efavirenz	Nevirapine	15	yes	yes	both	4	7	1	23	6/29/2015	100	9/16/2015	4/4/2017	57214	2	2017-05-30	622	1	0	became detectable	0	0	4	Naive	male	detectable	primary complete	unemployed	township	0	0	tx success
HLA249	0	1	35	2018-04-03	4	0	1	25.5	79	1.76	yes	1	yes	yes	no	no	Efavirenz		15	no	yes	injectable only	6	5	0	215	3/12/2018	20	3/12/2018	1/10/2019	20	1	2018-12-03	265	1	1	maintained suppression	1	1	5	on ART suppressed	male	suppressed	more than primary	unemployed	rural	1	0	tx success
JPH116	0	2	43	2015-09-08	2	0	2	21	38.8	1.36	yes	1	yes	no			Efavirenz			no	no	neither	0	2	1	390	9/9/2015	171	9/9/2015	.		4	2017-01-19	499	1		BL suppressed, unknown outcome	0	1	6	Hx ART not active	female	unknown	primary complete	unemployed	township	1	0	died
MPH177	1	2	21	2018-06-13	3	5	2	18.7	48	1.6	yes	1	yes	no	no	yes	Efavirenz	LPVr	18	yes	no	BDQ only	1	2	0	319	6/13/2018	52	6/13/2018	.		1	2019-05-09	330	1		BL suppressed, unknown outcome	0	1	9	Hx ART not active	female	unknown	primary complete	unemployed	township	1	0	tx success
MPH134	1	1	56	2017-09-08	4	0	2				no	0	yes	yes			Efavirenz	Nevirapine		yes	no	BDQ only	0	1	0	119	9/8/2017	31	3/15/2017	.		4	2017-10-03	25	1		BL suppressed, unknown outcome	0	1	9	on ART suppressed	male	unknown	more than primary	unemployed	township	0	0	died
HLA031	0	1	39	2015-07-06	3	0	1		48.6		yes	1	yes	yes	no	no	Efavirenz		13.5	no	yes	injectable only	3	5	0	489	7/1/2015	100	7/1/2015	11/10/2016	50	1	2016-12-08	524	1	1	maintained suppression	1	1	5	on ART suppressed	male	suppressed	primary complete	unemployed	rural	1	0	tx success
HLA353	0	2	34	2019-07-19	3	0	1	14	40.5	1.7	no	0	yes	yes	yes	no	Efavirenz	Nevirapine	17	yes	no	BDQ only	0	1	0		.	20	11/7/2018	.		1	2020-06-17	333	1		BL suppressed, unknown outcome	0	1	5	on ART suppressed	female	unknown	primary complete	unemployed	rural	0	0	tx success
SMH135	0	1	40	2017-05-18	1	0	2	15.6	41.5	1.63	yes	1	yes	yes			Efavirenz	Nevirapine		no	yes	injectable only	0	2	2	842	5/18/2017	20	5/18/2017	.		5	2018-01-23	250	1		BL suppressed, unknown outcome	0	1	11	on ART suppressed	male	unknown	less than primary	unemployed	township	1	0	LTFU
NKQ301	1	1	48	2017-02-03	3	0	2	19.2	58.7	1.75	yes	1	yes	no	no	yes	Efavirenz	LPVr	16.5	yes	yes	both	9	13	0	19	2/3/2017	114	2/3/2017	10/8/2018	4096	1	2018-10-12	617	1	0	became detectable	0	0	4	Hx ART not active	male	detectable	primary complete	unemployed	township	1	0	tx success
MPH043	1	1	28	2016-04-14	3	0	1	17.3	56.2	1.8	yes	1	yes	yes			Efavirenz			no	yes	injectable only	10	8	1	63	4/5/2016	20	4/14/2016	.		4	2016-07-02	77	1		BL suppressed, unknown outcome	0	1	9	on ART suppressed	male	unknown	primary complete	unemployed	rural	1	0	died
DGH153	1	1	39	2017-04-11	3	0	2	19.6	56.7	1.7	yes	1	yes	yes			Efavirenz			no	yes	injectable only	0	0	0	573	4/11/2017	21	4/11/2017	.		5	2017-06-06	56	1		BL suppressed, unknown outcome	0	1	2	on ART suppressed	male	unknown	primary complete	unemployed	township	1	0	LTFU
DMH356	1	2	48	2018-03-06	3	0	2				no	0	yes	yes	no	no	Nevirapine		15	yes	yes	both	13	12	5	161	3/6/2018	40	3/6/2018	4/24/2019	40	1	2018-12-11	281	1	1	maintained suppression	1	1	3	on ART suppressed	female	suppressed	primary complete	unemployed	township	0	1	tx success
CBH156	0	2	26	2016-12-05	3	0	1	23.6	59	1.58	no	0	yes	yes			Efavirenz			no	yes	injectable only	0	8	0	362	11/15/2016	100	11/15/2016	.		5	2018-05-11	522	1		BL suppressed, unknown outcome	0	1	1	on ART suppressed	female	unknown	primary complete	unemployed	rural	0	0	LTFU
MAN169	0	2	37	2016-08-05	4	0	1	25.9	68	1.62	no	0	yes	yes	no	no	Efavirenz		15	no	yes	injectable only	8	12	3	391	8/3/2016	20	8/3/2016	.		1	2018-03-09	581	1		BL suppressed, unknown outcome	0	1	8	on ART suppressed	female	unknown	more than primary	unemployed	rural	0	0	tx success
CBH037	0	2	35	2016-03-07	3	0	1	18.4	47	1.6	no	0	yes	yes	no	no	Efavirenz		12	no	yes	injectable only	0	5	1	307	2/25/2016	100	2/25/2016	12/12/2017	2750	1	2018-03-08	731	1	0	became detectable	0	0	1	on ART suppressed	female	detectable	primary complete	unemployed	rural	0	0	tx success
HLA150	0	1	29	2016-09-29	4	2	1	14	45.3	1.8	yes	1	yes	yes			Efavirenz			no	yes	injectable only	0	4	0	19	9/22/2016	20	9/22/2016	.		4	2016-10-13	21	1		BL suppressed, unknown outcome	0	1	5	on ART suppressed	male	unknown	more than primary	employed full time	rural	1	0	died
KDZ038	1	2	32	2015-04-13	3	2	2	24.8	58	1.53	yes	2	yes	yes	no	no	Efavirenz		13	no	yes	injectable only	2	3	0	117	1/15/2015	150	1/15/2015	.		1	2017-01-17	645	1		BL suppressed, unknown outcome	0	1	7	on ART suppressed	female	unknown	primary complete	employed full time	township	2	0	tx success
MPH205	1	1	36	2018-11-19	3	3	2	18.7	56	1.73	yes	1	yes	no			Efavirenz			yes	no	BDQ only	0	4	0	553	11/19/2018	110	11/19/2018	.		3	2019-04-24	156	1		BL suppressed, unknown outcome	0	1	9	Hx ART not active	male	unknown	primary complete	employed part time	township	1	0	tx failure
CBH162	0	2	31	2017-01-04	4	0	1	31.3	57	1.35	no	0	yes	yes			Efavirenz			no	yes	injectable only	0	4	2	533	12/23/2016	20	12/23/2016	.		5	2017-07-02	179	1		BL suppressed, unknown outcome	0	1	1	on ART suppressed	female	unknown	more than primary	unemployed	rural	0	0	LTFU
DMH276	1	2	31	2017-05-09	5	0	3	18.4	46	1.58	yes	1	yes	yes			Efavirenz			no	yes	injectable only	0	3	1		.	40	8/19/2016	.		5	2018-07-30	447	1		BL suppressed, unknown outcome	0	1	3	on ART suppressed	female	unknown	more than primary	unemployed	urban or suburban	1	0	LTFU
NKQ269	1	1	43	2016-11-29	3	2	2	16.6	48.5	1.71	yes	1	yes	no	no	no	Nevirapine	Nevirapine	14	yes	yes	both	3	0	0	306	11/29/2016	100	11/29/2016	11/22/2018	20	1	2018-07-31	609	1	1	maintained suppression	1	1	4	Hx ART not active	male	suppressed	primary complete	employed full time	township	1	1	tx success
CBH148	0	2	43	2016-10-31	3	2	1	23.9	69	1.7	no	0	yes	yes	no	no	Efavirenz		12	no	yes	injectable only	0	7	0	346	7/25/2016	20	7/25/2016	6/13/2018	50	1	2018-08-08	646	1	1	maintained suppression	1	1	1	on ART suppressed	female	suppressed	primary complete	employed full time	rural	0	0	tx success
DMH381	1	2	47	2018-06-26	3	0	2	22	55	1.58	no	0	yes	yes	yes	no	Efavirenz	Nevirapine	19.5	yes	yes	both	6	4	3	165	6/22/2018	40	6/22/2018	.		2	2019-04-25	306	1		BL suppressed, unknown outcome	0	1	3	on ART suppressed	female	unknown	primary complete	unemployed	township	0	0	tx success
DMH427	1	1	30	2018-12-13	1	0	1	17.6	52	1.72	yes	1	yes	yes			Efavirenz	LPVr		yes	no	BDQ only	1	2	1	316	12/4/2018	105	10/18/2018	.		5	2019-08-15	245	1		BL suppressed, unknown outcome	0	1	3	on ART suppressed	male	unknown	less than primary	unemployed	rural	1	0	LTFU
DGH081	1	1	46	2015-08-19	2	2	2		60.7		yes	2	yes	yes	no	no	Efavirenz		20.5	no	yes	injectable only	6	8	2	302	8/19/2015	20	8/19/2015	.		1	2017-02-20	550	1		BL suppressed, unknown outcome	0	1	2	on ART suppressed	male	unknown	primary complete	employed full time	township	2	0	tx success
MUR040	1	2	32	2016-08-18	4	2	1	16.9	46	1.65	yes	1	yes	yes	no	no	Efavirenz		13	no	yes	injectable only	14	20	0	199	8/17/2016	50	8/17/2016	.		1	2018-05-07	627	1		BL suppressed, unknown outcome	0	1	10	on ART suppressed	female	unknown	more than primary	employed full time	rural	1	0	tx success
MPH060	1	1	29	2016-07-30	3	0	2	14.9	40.7	1.65	yes	2	yes	yes			Efavirenz			no	yes	injectable only	0	1	1	46	7/20/2015	157	6/21/2016	.		5	2017-04-27	270	1		BL suppressed, unknown outcome	0	1	9	on ART suppressed	male	unknown	primary complete	unemployed	township	2	0	LTFU
JPH133	0	1	46	2015-11-24	3	3	2	14.5	47	1.8	yes	1	yes	yes	no	no	Efavirenz	Efavirenz	11	no	yes	injectable only	4	7	0	89	11/5/2015	394	11/16/2015	.		2	2017-11-14	721	1		BL suppressed, unknown outcome	0	1	6	on ART suppressed	male	unknown	primary complete	employed part time	township	1	0	tx success
DGH114	1	2	28	2017-01-13	4	2	1		33		yes	1	yes	yes	no	no	Efavirenz		19.5	no	yes	injectable only	3	8	2	320	1/11/2017	20	1/11/2017	7/24/2018	20	1	2018-09-18	615	1	1	maintained suppression	1	1	2	on ART suppressed	female	suppressed	more than primary	employed full time	rural	1	0	tx success
MUR133	1	2	28	2017-04-11	4	2	1	19.4	51	1.62	no	0	yes	yes	yes	no	Efavirenz	Nevirapine	14	yes	yes	both	4	7	0	173	4/7/2017	94	4/7/2017	.		2	2018-05-09	393	1		BL suppressed, unknown outcome	0	1	10	on ART suppressed	female	unknown	more than primary	employed full time	rural	0	0	tx success
CBH175	0	1	27	2017-02-06	4	0	2	32.4	59	1.35			yes	yes	no	no	Efavirenz		14	no	yes	injectable only	2	0	0	402	2/1/2017	50	2/1/2017	11/28/2017	20	2	2019-01-11	704	1	1	maintained suppression	1	1	1	on ART suppressed	male	suppressed	more than primary	unemployed	township		0	tx success
DGH061	1	1	29	2015-06-15	8	3	2	15.8	53.6	1.84	yes	1	yes	yes			Efavirenz	Efavirenz		no	yes	injectable only	9	19	1	152	6/12/2015	163	6/12/2015	7/6/2016	134000	5	2016-09-28	474	1	0	became detectable	0	0	2	on ART suppressed	male	detectable	more than primary	employed part time	township	1	0	LTFU
DGH052	1	1	51	2015-04-15	3	3	2	20.9	56.2	1.64	yes	1	yes	yes	no	no	Efavirenz		19.5	no	yes	injectable only	11	8	1	193	4/15/2015	100	3/17/2015	5/18/2017	50	1	2017-02-13	669	1	1	maintained suppression	1	1	2	on ART suppressed	male	suppressed	primary complete	employed part time	township	1	0	tx success
NKQ272	1	1	44	2016-12-01	3	0	2	16.6	51.5	1.76	yes	1	yes	yes			LPVr			no	yes	injectable only	2	0	0		.	20	10/26/2016	8/14/2018	178	5	2018-08-14	621	1	1	maintained suppression	1	1	4	on ART suppressed	male	suppressed	primary complete	unemployed	township	1	2	LTFU
SMH291	0	2	28	2018-11-12	3	0	1	16	41	1.6	no	0	yes	yes	yes	no	Nevirapine	Efavirenz	15	yes	no	BDQ only	5	6	0	60	11/7/2018	63	11/7/2018	.		2	2019-09-03	294	1		BL suppressed, unknown outcome	0	1	11	on ART suppressed	female	unknown	primary complete	unemployed	rural	0	1	tx success
MAN242	0	2	42	2017-10-22	2	1	1	23.7	63	1.63	yes	1	yes	yes	yes	no	Efavirenz	Nevirapine	20	no	yes	injectable only	11	12	4	126	2/10/2017	20	2/10/2017	2/4/2019	20	1	2018-10-10	607	1	1	maintained suppression	1	1	8	on ART suppressed	female	suppressed	primary complete	unemployed	rural	1	0	tx success
DGH412	1	1	35	2018-12-18	7	0	1	17.3	53.6	1.76	no	0	yes	yes			Efavirenz	LPVr		yes	no	BDQ only	3	1	1	362	12/13/2018	31	12/13/2018	.		5	2020-06-25	560	1		BL suppressed, unknown outcome	0	1	2	on ART suppressed	male	unknown	more than primary	unemployed	rural	0	0	LTFU
KDZ018	1	2	29	2015-01-26	3	0	2	34.2	80	1.53	yes	1	yes	yes	no	no	Efavirenz		17	no	yes	injectable only	3	3	2	504	1/26/2015	40	1/26/2015	.		1	2016-10-04	617	1		BL suppressed, unknown outcome	0	1	7	on ART suppressed	female	unknown	primary complete	unemployed	township	1	0	tx success
HLA225	0	2	36	2017-10-24	4	2	1				no	0	yes	yes			Efavirenz			no	yes	injectable only	0	3	1	350	10/23/2017	57	10/23/2017	7/5/2018	50	5	2018-09-27	338	1	1	maintained suppression	1	1	5	on ART suppressed	female	suppressed	more than primary	employed full time	rural	0	0	LTFU
HLA266	0	2	32	2018-06-08	4	0	1	16.8	42	1.58	yes		yes	yes	no	no	Efavirenz		14	no	yes	injectable only	1	1	0	444	3/29/2018	50	5/29/2018	9/11/2019	20	1	2019-04-04	300	1	1	maintained suppression	1	1	5	on ART suppressed	female	suppressed	more than primary	unemployed	rural		0	tx success
NKQ143	1	1	43	2016-04-28	3	0	2	18.3	58	1.78	yes	1	yes	yes	no	no	Efavirenz		10	no	yes	injectable only	0	0	2		.	33	1/13/2018	1/31/2018	33	1	2017-12-18	599	1	1	maintained suppression	1	1	4	on ART suppressed	male	suppressed	primary complete	unemployed	township	1	0	tx success
DGH246	1	1	28	2017-10-23	7	2	2	18.5	52.9	1.69	yes	1	yes	yes	yes	no	Efavirenz	Nevirapine	19	yes	yes	both	3	7	1	631	10/6/2017	86	10/6/2017	10/16/2018	20	1	2018-10-16	364	1	1	maintained suppression	1	1	2	on ART suppressed	male	suppressed	more than primary	employed full time	township	1	0	tx success
DGH378	1	1	40	2018-09-18	4	0	2	26.8	72	1.64	yes	1	yes	yes			Efavirenz			yes	no	BDQ only	0	0	0	724	9/14/2018	20	7/5/2018	.		5	2018-11-22	71	1		BL suppressed, unknown outcome	0	1	2	on ART suppressed	male	unknown	more than primary	unemployed	township	1	0	LTFU
JPH057	0	2	23	2015-03-26	3	2	2	24.2	58.2	1.55	no	0	yes	yes			Efavirenz			no	yes	injectable only	0	0	0		.	20	8/8/2014	.		3	2015-08-07	134	1		BL suppressed, unknown outcome	0	1	6	on ART suppressed	female	unknown	primary complete	employed full time	township	0	0	tx failure
MAN184	0	2	28	2016-09-09	4	2	1	19.2	51	1.63	yes	1	yes	yes	no	no	Efavirenz		15	no	yes	injectable only	3	2	1	181	7/29/2016	20	7/29/2016	4/16/2018	20	2	2018-06-11	640	1	1	maintained suppression	1	1	8	on ART suppressed	female	suppressed	more than primary	employed full time	rural	1	0	tx success
DGH362	1	1	54	2018-07-30	1	0	1	15.8	50.2	1.78	yes	1	yes	yes			Efavirenz	other second line		yes	no	BDQ only	2	0	0	160	7/27/2018	20	7/30/2018	.		4	2018-10-08	145	1		BL suppressed, unknown outcome	0	1	2	on ART suppressed	male	unknown	less than primary	unemployed	rural	1	0	died
DGH017	1	1	34	2015-02-25	3	0	2	19.7	60.2	1.75	yes	1	yes	no			Efavirenz			no	yes	injectable only	3	8	0		.	20	3/13/2014	.		5	2015-09-15	201	1		BL suppressed, unknown outcome	0	1	2	Hx ART not active	male	unknown	primary complete	unemployed	township	1	0	LTFU
DMH299	1	2	22	2017-05-30	3	0	2	26.6	59	1.49	no	0	yes	yes	no	no	Efavirenz	Efavirenz	14	no	yes	injectable only	5	6	0	628	5/24/2017	40	6/1/2017	10/30/2018	40	2	2019-01-22	602	1	1	maintained suppression	1	1	3	on ART suppressed	female	suppressed	primary complete	unemployed	township	0	0	tx success
DMH274	1	1	58	2017-05-03	2	0	1	20.3	58	1.69	yes	2	yes	yes	yes	no	Efavirenz	Nevirapine	17	yes	yes	both	7	8	3	655	5/3/2017	150	5/3/2017	.		1	2019-01-22	630	1		BL suppressed, unknown outcome	0	1	3	on ART suppressed	male	unknown	primary complete	unemployed	rural	2	0	tx success
KDZ063	1	2	25	2015-07-15	4	0	2	16.9	45.4	1.64	no	0	yes	yes	no	no	Efavirenz		11	no	yes	injectable only	1	8	1	261	12/15/2014	53	6/29/2015	.		2	2017-03-28	622	1		BL suppressed, unknown outcome	0	1	7	on ART suppressed	female	unknown	more than primary	unemployed	township	0	0	tx success
CBH024	0	1	27	2016-02-15	4	3	1	17	51	1.73	no	0	yes	yes			Nevirapine			no	yes	injectable only	0	0	0	159	2/10/2016	200	2/10/2016	.		5	2016-09-20	218	1		BL suppressed, unknown outcome	0	1	1	on ART suppressed	male	unknown	more than primary	employed part time	rural	0	1	LTFU
NKQ387	1	1	47	2017-05-30	2	2	1	25.4	66.7	1.62	yes	1	yes	yes	no	no	Efavirenz	Efavirenz	15.5	no	yes	injectable only	3	1	0	178	5/30/2017	100	4/4/2017	.		2	2018-03-06	280	1		BL suppressed, unknown outcome	0	1	4	on ART suppressed	male	unknown	primary complete	employed full time	rural	1	0	tx success
MAN217	0	2	28	2016-11-11	3	0	1	27.1	66	1.56	no	0	yes	yes			Efavirenz	Efavirenz		no	yes	injectable only	4	15	2	143	11/4/2016	20	11/4/2016	.		4	2017-01-16	66	1		BL suppressed, unknown outcome	0	1	8	on ART suppressed	female	unknown	primary complete	unemployed	rural	0	0	died
cbh203	0	2	34	2017-04-24	8	3	1	20.1	54	1.64	no	0	yes	yes			Efavirenz			no	yes	injectable only	0	2	0	286	4/18/2017	50	4/18/2017	.		5	2018-03-07	317	1		BL suppressed, unknown outcome	0	1	1	on ART suppressed	female	unknown	more than primary	employed part time	rural	0	0	LTFU
DGH213	1	2	37	2017-08-18	1	0	1	15.7	40.3	1.6	yes	2	yes	yes						no	yes	injectable only	15	12	1	757	8/10/2017	83	8/10/2017	.		4	2018-01-12	149	1		BL suppressed, unknown outcome	0	1	2	on ART suppressed	female	unknown	less than primary	unemployed	rural	2		died
CBH296	0	2	43	2018-02-19	3	0	1	21.7	59	1.65	yes	1	no	no	yes	no	Efavirenz	Nevirapine	20	yes	yes	both	0	5	1	727	2/14/2018	20	2/12/2018	9/27/2018	50	1	2018-11-22	276	1	1	maintained suppression	1	1	1	Naive	female	suppressed	primary complete	unemployed	rural	1	0	tx success
MPH220	1	2	39	2019-01-28	3	0	2	17.4	45	1.61	no	0	yes	no	no	no	LPVr		13.5	yes	no	BDQ only	0	2	0	314	11/6/2018	303	11/6/2018	11/11/2019	193	1	2020-02-18	697	1	1	maintained suppression	1	1	9	Hx ART not active	female	suppressed	primary complete	unemployed	township	0	2	tx success
MAN284	0	1	42	2017-07-10	1	0	1	22.5	70.5	1.77	yes	1	yes	yes	no	no	Nevirapine		28	yes	no	BDQ only	1	3	1	227	7/10/2017	20	7/10/2017	5/27/2019	20	1	2019-02-04	574	1	1	maintained suppression	1	1	8	on ART suppressed	male	suppressed	less than primary	unemployed	rural	1	1	tx success
CBH029	0	2	63	2016-02-22	0	0	1	25.1	43	1.31	yes	1	yes	yes	no	no	Efavirenz		10	no	yes	injectable only	0	1	0	393	2/12/2016	20	2/12/2016	8/17/2017	30	1	2017-08-17	542	1	1	maintained suppression	1	1	1	on ART suppressed	female	suppressed	less than primary	unemployed	rural	1	0	tx success
DMH358	1	1	31	2018-03-08	5	3	2	20.7	55	1.63	yes	1	yes	yes	no	no	Efavirenz		16	no	yes	injectable only	1	5	0		.	20	10/23/2017	2/21/2019	50	2	2018-12-27	293	1	1	maintained suppression	1	1	3	on ART suppressed	male	suppressed	more than primary	employed part time	township	1	0	tx success
KDZ056	1	2	32	2015-05-25	3	0	1	19.1	47	1.57	yes	1	yes	yes	no	no	Efavirenz		9	no	yes	injectable only	2	2	0	818	5/25/2015	270	5/25/2015	.		1	2017-03-14	659	1		BL suppressed, unknown outcome	0	1	7	on ART suppressed	female	unknown	primary complete	unemployed	rural	1	0	tx success
HLA030	0	1	30	2015-07-06	3	0	1		62		yes	1	yes	yes	no	no	Efavirenz		14.5	no	yes	injectable only	5	5	1	413	6/25/2015	20	6/25/2015	5/5/2017	50	1	2017-06-01	702	1	1	maintained suppression	1	1	5	on ART suppressed	male	suppressed	primary complete	unemployed	rural	1	0	tx success
DGH217	1	1	34	2017-08-29	1	2	5				no	0	yes	yes	yes	no	Efavirenz	Nevirapine	18	yes	yes	both	1	1	1	472	8/29/2017	50	8/25/2017	3/28/2018	20	1	2018-09-17	388	1	1	maintained suppression	1	1	2	on ART suppressed	male	suppressed	less than primary	employed full time	rural	0	0	tx success
CBH270	0	2	25	2017-11-29	3	5	1	21.7	57	1.62	no	0	yes	yes	no	yes	Efavirenz	LPVr	14	yes	yes	both	0	1	1	380	11/23/2017	20	11/23/2017	6/12/2018	50	1	2018-09-07	282	1	1	maintained suppression	1	1	1	on ART suppressed	female	suppressed	primary complete	unemployed	rural	0	0	tx success
DMH306	1	1	30	2017-06-07	3	0	1	20.8	48	1.52	no	0	no	no			Efavirenz	Nevirapine		no	yes	injectable only	0	0	1	471	6/7/2017	40	11/4/2016	1/11/2018	50	5	2018-02-20	253	1	1	maintained suppression	1	1	3	Naive	male	suppressed	primary complete	unemployed	rural	0	0	LTFU
MAN016	0	2	69	2015-04-13	0	4	1		51		yes	1	yes	yes	no	no	Efavirenz		13.5	no	yes	injectable only	2	7	1	536	4/13/2015	40	4/13/2015	.		1	2017-08-11	851	1		BL suppressed, unknown outcome	0	1	8	on ART suppressed	female	unknown	less than primary	unemployed	rural	1	0	tx success
MUR295	1	2	39	2017-12-11	0		1	18.4	46	1.58	yes	1	yes	yes	yes	no	Efavirenz	Nevirapine	15	yes	no	BDQ only	4	9	1	251	5/16/2017	70	5/16/2017	11/29/2018	79	1	2018-12-21	375	1	1	maintained suppression	1	1	10	on ART suppressed	female	suppressed	less than primary		rural	1	0	tx success
DGH140	1	2	57	2017-03-15	3	0	1	19.6	47	1.55	no	0	yes	yes	yes	no	Efavirenz	Nevirapine	17	yes	no	BDQ only	10	2	0	543	2/10/2017	20	2/10/2017	6/27/2018	20	2	2018-05-02	413	1	1	maintained suppression	1	1	2	on ART suppressed	female	suppressed	primary complete	unemployed	rural	0	0	tx success
NKQ458	1	1	42	2017-08-24	3	0	2	15.4	44.9	1.71	yes	1	yes	yes			Efavirenz	Nevirapine		yes	yes	both	4	1	0	213	8/24/2017	100	8/24/2017	.		5	2017-11-22	90	1		BL suppressed, unknown outcome	0	1	4	on ART suppressed	male	unknown	primary complete	unemployed	township	1	0	LTFU
MUR138	1	1	47	2017-04-13	1	3	1	19.8	62	1.77	yes	1	yes	yes	no	no	Efavirenz		14	no	yes	injectable only	1	3	0	489	4/13/2017	50	4/13/2017	10/12/2018	20	2	2018-12-04	600	1	1	maintained suppression	1	1	10	on ART suppressed	male	suppressed	less than primary	employed part time	rural	1	0	tx success
DGH329	1	1	30	2018-04-12	3	0	3	19.3	51.8	1.64	no	0	yes	yes			Efavirenz	LPVr		yes	yes	both	3	9	1	702	4/10/2018	20	4/10/2018	.		4	2018-05-07	11	1		BL suppressed, unknown outcome	0	1	2	on ART suppressed	male	unknown	primary complete	unemployed	urban or suburban	0	0	died
DGH163	1	2	47	2017-05-02	3	0	2	26.8	57.9	1.47	yes	1	yes	yes	no	no	Efavirenz		11.5	no	yes	injectable only	10	5	0	470	4/24/2017	20	4/24/2017	5/15/2019	20	1	2018-11-29	576	1	1	maintained suppression	1	1	2	on ART suppressed	female	suppressed	primary complete	unemployed	township	1	0	tx success
mur106	1	2	23	2017-02-15	3	0	1	13.2	33	1.58	yes	1	no	no			Efavirenz	Nevirapine		no	yes	injectable only	9	13	0	22	2/13/2017	50	8/16/2016	.		5	2017-07-06	141	1		BL suppressed, unknown outcome	0	1	10	Naive	female	unknown	primary complete	unemployed	rural	1	0	LTFU
MUR241	1	2	49	2017-09-14	1	3	1	29.5	70	1.54	no	0	yes	yes	yes	no	Efavirenz	Nevirapine	19.5	yes	no	BDQ only	2	4	0	118	9/14/2017	50	9/14/2017	2/19/2019	20	1	2018-10-23	404	1	1	maintained suppression	1	1	10	on ART suppressed	female	suppressed	less than primary	employed part time	rural	0	0	tx success
SMH039	0	1	45	2015-07-28	3	0	2	18.2	42	1.52	yes	3	yes	yes	no	no	Efavirenz	Efavirenz	10	no	yes	injectable only	1	4	1	475	7/27/2015	100	7/27/2015	1/17/2018	147	2	2017-07-31	734	1	1	maintained suppression	1	1	11	on ART suppressed	male	suppressed	primary complete	unemployed	township	2	0	tx success
MAN282	0	1	68	2017-07-03	1	3	1	20.8	54	1.61	no	0	yes	yes	yes	no	Efavirenz	Nevirapine	17.5	yes	no	BDQ only	7	16	2	199	2/21/2017	20	2/21/2017	5/2/2019	26	1	2019-01-07	553	1	1	maintained suppression	1	1	8	on ART suppressed	male	suppressed	less than primary	employed part time	rural	0	0	tx success
SMH243	0	2	38	2018-05-22	3	0	1	25.5	67	1.62	yes	1	yes	yes	no	no	LPVr		19.5	yes	yes	both	0	5	1		.	339	5/4/2018	5/2/2019	164	2	2019-02-08	276	1	1	maintained suppression	1	1	11	on ART suppressed	female	suppressed	primary complete	unemployed	rural	1	2	tx success
HLA310	0	2	23	2018-11-27	4	0	2		59		no	0	yes	yes	no	no	Efavirenz		16	no	yes	injectable only	2	3	0	271	11/27/2018	50	11/27/2018	.		1	2019-09-05	279	1		BL suppressed, unknown outcome	0	1	5	on ART suppressed	female	unknown	more than primary	unemployed	township	0	0	tx success
SMH117	0	1	40	2017-02-28	1	2	2	18	52	1.7	yes	1	yes	yes	yes	no	Efavirenz	Nevirapine	17	no	yes	injectable only	1	2	1	164	1/4/2017	20	1/10//2019	1/10/2019	20	2	2019-02-08	709	1	1	maintained suppression	1	1	11	on ART suppressed	male	suppressed	less than primary	employed full time	township	1	0	tx success
MPH093	1	2	27	2017-01-11	3	0	2	14.3	34	1.54	no	0	yes	no	no	no	Efavirenz	Efavirenz	13	yes	yes	both	5	8	2	730	1/9/2017	77	1/9/2017	1/9/2017	77	2	2017-11-17	310	1		BL suppressed, unknown outcome	0		9	Hx ART not active	female	suppressed	primary complete	unemployed	township	0	0	tx success
MAN067	0	2	37	2015-09-21	4	1	1	28	69	1.57	yes	1	yes	yes	no	no	LPVr		16.5	no	yes	injectable only	5	6	2	65	4/17/2015	22	9/18/2015	12/20/2017	17600	1	2017-10-06	746	1	0	became detectable	0	0	8	on ART suppressed	female	detectable	more than primary	unemployed	rural	1	2	tx success
DMH354	1	1	42	2018-03-03	3	3	2	18.2	48.9	1.64	yes	3	yes	yes	no	yes	Efavirenz	LPVr	16	yes	no	BDQ only	1	5	0	652	10/2/2017	40	10/2/2017	10/18/2018	150	2	2018-12-13	285	1	1	maintained suppression	1	1	3	on ART suppressed	male	suppressed	primary complete	employed part time	township	2	0	tx success
SMH183	0	2	35	2017-10-09	4	3	1	26.5	73	1.66	no	0	yes	yes	no	no	Nevirapine		15	no	yes	injectable only	5	2	0	1020	10/3/2017	20	10/3/2017	8/14/2018	20	2	2018-06-27	261	1	1	maintained suppression	1	1	11	on ART suppressed	female	suppressed	more than primary	employed part time	rural	0	1	tx success
DGH160	1	2	24	2017-04-26	3	0	1	23.4	74.2	1.78	yes	1	yes	yes	yes	no	Efavirenz	Nevirapine	18.5	yes	yes	both	9	3	0	402	11/29/2016	150	4/20/2017	3/7/2019	40	1	2018-12-05	588	1	1	maintained suppression	1	1	2	on ART suppressed	female	suppressed	primary complete	unemployed	rural	1	0	tx success
NKQ492	1	1	33	2017-10-24	4	2	2	18.3	57.3	1.77	no	0	yes	yes	no	yes	Efavirenz	LPVr	17.5	yes	yes	both	0	6	1	334	10/16/2017	110	10/16/2017	.		1	2018-07-24	547	1		BL suppressed, unknown outcome	0	1	4	on ART suppressed	male	unknown	more than primary	employed full time	township	0	0	tx success
CBH297	0	2	38	2018-02-19	4	0	1	21.1	56	1.63	no	0	yes	yes			Efavirenz			yes	yes	both	0	0	0	250	2/16/2018	168	2/16/2018	.		5	2018-08-09	171	1		BL suppressed, unknown outcome	0	1	1	on ART suppressed	female	unknown	more than primary	unemployed	rural	0	0	LTFU
MUR001	1	1	37	2016-05-19	3	0	1	17.4	55	1.78	yes	2	yes	yes	no	no	Efavirenz		13	no	yes	injectable only	1	6	2	473	5/23/2016	40	5/19/2016	6/28/2018	20	1	2018-01-18	609	1	1	maintained suppression	1	1	10	on ART suppressed	male	suppressed	primary complete	unemployed	rural	2	0	tx success
MUR309	1	2	39	2018-01-02	5	0	1	20.8	75	1.9	yes	1	yes	yes	yes	no	Efavirenz	Nevirapine	18	yes	no	BDQ only	13	0	0	387	12/28/2017	106	1/2/2018	6/14/2018	50	1	2018-12-20	352	1	1	maintained suppression	1	1	10	on ART suppressed	female	suppressed	more than primary	unemployed	rural	1	0	tx success
MUR112	1	2	33	2017-03-01	7	6	1	38	96	1.59	yes	2	yes	yes	no	no	Efavirenz		15	no	yes	injectable only	0	5	0	625	3/1/2017	20	3/1/2017	.		1	2018-11-28	637	1		BL suppressed, unknown outcome	0	1	10	on ART suppressed	female	unknown	more than primary	unemployed	rural	2	0	tx success
HLA267	0	1	33	2018-06-12	4	0	1		44		yes		yes	no			Efavirenz			no	yes	injectable only	2	5	0	54	6/5/2019	278	6/5/2019	.		4	2018-07-28	50	1		BL suppressed, unknown outcome	0	1	5	Hx ART not active	male	unknown	more than primary	unemployed	rural		0	died
DGH409	1	1	38	2018-12-06	3	0	1	18.6	58.8	1.78	yes	1	yes	yes	yes	no	Efavirenz	Nevirapine	15	yes	no	BDQ only	0	0	0	148	12/5/2018	20	12/5/2018	5/6/2019	50	1	2019-09-05	276	1	1	maintained suppression	1	1	2	on ART suppressed	male	suppressed	primary complete	unemployed	rural	1	0	tx success
MUR183	1	1	63	2017-06-22	3	0	1	19.7	59	1.73	no	0	yes	yes			Efavirenz			no	yes	injectable only	2	1	1	373	6/15/2017	29	6/15/2017	.		5	2018-02-01	226	1		BL suppressed, unknown outcome	0	1	10	on ART suppressed	male	unknown	primary complete	unemployed	rural	0	0	LTFU
MAN099	0	2	55	2016-01-29	1	1	1	19.8	56	1.68	no	0	yes	yes	no	no	Efavirenz	Efavirenz	15	no	yes	injectable only	3	4	1	218	1/22/2016	20	1/22/2016	.		1	2017-10-25	635	1		BL suppressed, unknown outcome	0	1	8	on ART suppressed	female	unknown	less than primary	unemployed	rural	0	0	tx success
DGH225	1	2	37	2017-09-11	4	0	2	18.2	49.6	1.65	yes	1	yes	yes	yes	no	Efavirenz	Nevirapine	13.5	yes	yes	both	11	5	0	596	9/1/2017	20	9/1/2017	4/5/2018	20	1	2018-09-06	395	1	1	maintained suppression	1	1	2	on ART suppressed	female	suppressed	more than primary	unemployed	township	1	0	tx success
HLA338	0	2	40	2019-05-03	4	0	1	15.4	36	1.53	no	0	yes	yes	yes	no	Efavirenz	Nevirapine	16	yes	no	BDQ only	0	3	0	445	5/2/2019	20	4/9/2019	.		1	2020-02-13	280	1		BL suppressed, unknown outcome	0	1	5	on ART suppressed	female	unknown	more than primary	unemployed	rural	0	0	tx success
DMH333	1	2	45	2018-01-26	3	0	5	16.3	46	1.68	yes	1	yes	yes	yes	no	Efavirenz	Nevirapine	15	yes	no	BDQ only	3	4	0	134	1/22/2018	63	1/23/2018	2/21/2019	62	1	2019-02-21	391	1	1	maintained suppression	1	1	3	on ART suppressed	female	suppressed	primary complete	unemployed	rural	1	0	tx success
SMH345	0	1	55	2019-06-27	1	0	1	16.8	49	1.71	yes	1	yes	yes	no	no	Nevirapine	Nevirapine	15.5	yes	no	BDQ only	5	4	0		.	87	8/29/2018	.		2	2020-06-17	356	1		BL suppressed, unknown outcome	0	1	11	on ART suppressed	male	unknown	less than primary	unemployed	rural	1	1	tx success
CBH035	0	1	44	2016-03-02	3	2	1	21	62	1.72	no	0	yes	yes			Efavirenz			no	yes	injectable only	0	0	0	650	1/19/2016	100	1/19/2016	.		4	2016-04-21	50	1		BL suppressed, unknown outcome	0	1	1	on ART suppressed	male	unknown	primary complete	employed full time	rural	0	0	died
MPH120	1	2	41	2017-06-20	0	0	2	20.1	54	1.64	yes	1	yes	yes	no	no	Efavirenz		14.5	yes	no	BDQ only	0	0	0	1564	12/2/2016	20	12/2/2016	4/4/2018	20	1	2018-05-18	332	1	1	maintained suppression	1	1	9	on ART suppressed	female	suppressed	less than primary	unemployed	township	1	0	tx success
DGH085	1	2	47	2016-11-18	8	2	1	25.2	59	1.53	no	0	yes	yes	no	no	Efavirenz		15	no	yes	injectable only	5	3	1		.	84	11/18/2016	.		2	2018-11-15	727	1		BL suppressed, unknown outcome	0	1	2	on ART suppressed	female	unknown	more than primary	employed full time	rural	0	0	tx success
DGH224	1	1	42	2017-09-05	0	0	5	17.9	47.6	1.63	yes	2	yes	yes	yes	no	Efavirenz	Nevirapine	14.5	yes	no	BDQ only	0	0	0		.	60	3/29/2017	7/24/2018	20	1	2018-07-24	326	1	1	maintained suppression	1	1	2	on ART suppressed	male	suppressed	less than primary	unemployed	rural	2	0	tx success
DGH247	1	1	22	2017-10-03	3	7	1	18	51	1.67	no	0	yes	no			Efavirenz	Efavirenz		no	yes	injectable only	0	0	0	278	8/8/2017	83	10/17/2017	.		5	2018-06-25	250	1		BL suppressed, unknown outcome	0	1	2	Hx ART not active	male	unknown	primary complete	employed part time	rural	0	0	LTFU
KDZ164	1	2	27	2016-08-24	1	0	2	23.3	62	1.63	no	0	yes	no			Efavirenz	Nevirapine		yes	yes	both	5	5	3		.	117	10/9/2015	11/30/2017	23944	5	2017-12-28	491	1	0	became detectable	0	0	7	Hx ART not active	female	detectable	less than primary	unemployed	township	0	0	LTFU
MUR061	1	2	30	2016-10-20	3	3	1	12.4	29	1.53	yes	1	yes	yes	no	no	Efavirenz		11	no	yes	injectable only	2	8	2	410	10/20/2016	150	4/29/2016	.		2	2018-07-31	649	1		BL suppressed, unknown outcome	0	1	10	on ART suppressed	female	unknown	primary complete	employed part time	rural	1	0	tx success
MAN015	0	1	32	2015-04-13	1	1	1	19.5	64	1.81	yes	1	yes	yes	no	no	Efavirenz		16	no	yes	injectable only	8	10	2	277	4/1/2015	40	4/1/2015	.		1	2017-03-10	697	1		BL suppressed, unknown outcome	0	1	8	on ART suppressed	male	unknown	less than primary	unemployed	rural	1	0	tx success
SMH279	0	2	25	2018-10-05	3	0	1	22	55	1.58	no	0	yes	yes	yes	no	Efavirenz	Nevirapine	20.5	yes	no	BDQ only	4	5	1	793	10/4/2018	50	10/4/2018	3/4/2019	20	2	2019-08-07	306	1	1	maintained suppression	1	1	11	on ART suppressed	female	suppressed	primary complete	unemployed	rural	0	0	tx success
CBH016	0	1	38	2016-02-03	8	2	1	20.5	65	1.78	yes	1	yes	yes	no	no	Efavirenz		14	no	yes	injectable only	1	2	1	196	1/27/2016	22	1/27/2016	.		2	2017-07-25	538	1		BL detectable, unknown outcome	0	1	1	on ART detectable	male	unknown	more than primary	employed full time	rural	1	0	tx success
DMH312	1	2	37	2017-06-22	3	0	2	23.6	62	1.62	yes	1	yes	yes	no	no	Efavirenz		16	no	yes	injectable only	0	2	1	718	6/12/2017	150	6/23/2017	.		2	2018-03-08	259	1		BL suppressed, unknown outcome	0	1	3	on ART suppressed	female	unknown	primary complete	unemployed	township	1	0	tx success
DMH438	1	1	91	2019-02-26	1	0		15.1	40	1.63	yes	1	yes	yes	no	no	unknown		12	yes	no	BDQ only	4	13	2		.	20	2/22/2019	.		1	2020-04-24	427	1		BL suppressed, unknown outcome	0	1	3	on ART suppressed	male	unknown	less than primary	unemployed		1	3	tx success
JPH127	0	1	42	2015-10-27	4	0	2	20.6	61	1.72	yes	1	yes	yes	yes	no	Efavirenz	Nevirapine	20	yes	yes	both	0	3	0	252	10/26/2015	20	10/26/2015	9/6/2017	20	1	2018-01-23	819	1	1	maintained suppression	1	1	6	on ART suppressed	male	suppressed	more than primary	unemployed	township	1	0	tx success
NKQ324	1	2	65	2017-04-06	3	4	1	14.9	36.8	1.57	no	0	yes	yes	no	no	Efavirenz	Efavirenz	14	no	yes	injectable only	0	2	0	274	12/1/2015	101	1/16/2017	.		2	2018-01-09	278	1		BL suppressed, unknown outcome	0	1	4	on ART suppressed	female	unknown	primary complete	unemployed	rural	0	0	tx success
MUR301	1	2	35	2017-12-12	3	0	1	15.4	41	1.63	yes	1	yes	yes	yes	no	Efavirenz	Nevirapine	18.5	yes	no	BDQ only	0	0	0	349	12/7/2017	20	12/7/2017	1/3/2019	50	1	2018-12-24	377	1	1	maintained suppression	1	1	10	on ART suppressed	female	suppressed	primary complete	unemployed	rural	1	0	tx success
mur100	1	2	32	2017-02-14	4	2	1	26.9	55	1.43	yes	2	yes	yes	yes	no	Efavirenz	Nevirapine	19	yes	yes	both	10	0	0	735	2/14/2017	137	7/21/2017	.		1	2018-04-10	420	1		BL suppressed, unknown outcome	0	1	10	on ART suppressed	female	unknown	more than primary	employed full time	rural	2	0	tx success
DMH397	1	1	40	2018-08-24	1	0	2	18.5	56	1.74	yes	1	yes	yes			Efavirenz	Nevirapine		yes	no	BDQ only	5	12	1	437	8/17/2018	40	8/17/2018	.		5	2020-01-09	561	1		BL suppressed, unknown outcome	0	1	3	on ART suppressed	male	unknown	less than primary	unemployed	township	1	0	LTFU
MUR103	1	2	37	2017-02-16	3	3	2	30.3	96	1.78	yes	3	yes	yes	yes	no	Efavirenz	Nevirapine	16	yes	yes	both	2	18	1	1032	2/16/2017	20	2/16/2017	.		1	2018-05-03	441	1		BL suppressed, unknown outcome	0	1	10	on ART suppressed	female	unknown	primary complete	employed part time	township	2	0	tx success
MAN084	0	2	30	2015-11-02	0	1	1	16.8	43	1.6	yes	1	yes	yes			Efavirenz			no	yes	injectable only	15	11	1	331	11/2/2015	20	11/2/2015	.		5	2017-08-25	662	1		BL suppressed, unknown outcome	0	1	8	on ART suppressed	female	unknown	less than primary	unemployed	rural	1	0	LTFU
MUR381	1	2	33	2018-05-08	3	0	5	20.4	59	1.7	no	0	no	no			Nevirapine	Nevirapine		yes	yes	both	0	5	0	235	5/8/2018	216	5/8/2018	.		5	2019-02-14	282	1		BL suppressed, unknown outcome	0	1	10	Naive	female	unknown	primary complete	unemployed	rural	0	1	LTFU
HLA107	0	1	44	2016-04-15	3	2	1		47.9		no	0	yes	yes			Efavirenz			no	yes	injectable only	3	5	0	192	4/6/2016	100	4/6/2016	4/1/2017	13600	5	2016-12-14	250	1	0	became detectable	0	0	5	on ART suppressed	male	detectable	primary complete	employed full time	rural	0	0	LTFU
HLA090	0	1	21	2016-02-17	3	0	1		41.4		no	0	yes	yes	no	no	Efavirenz		8	no	yes	injectable only	4	2	0	267	2/15/2016	150	2/15/2016	.		1	2018-01-25	708	1		BL suppressed, unknown outcome	0	1	5	on ART suppressed	male	unknown	primary complete	unemployed	rural	0	0	tx success
HLA330	0	2	36	2019-03-20	4	2	1	28.3	68	1.55	yes		yes	yes	no	no	Nevirapine		20.5	yes	no	BDQ only	2	11	0	276	3/22/2019	273	3/22/2019	11/28/2019	20	1	2019-12-31	280	1	1	maintained suppression	1	1	5	on ART suppressed	female	suppressed	more than primary	employed full time	rural		1	tx success
MAN053	0	2	58	2015-08-21	1	1	1	33.3	87.5	1.62	no	0	yes	yes	no	no	Efavirenz		14.5	no	yes	injectable only	5	17	1	580	8/17/2015	100	8/24/2015	.		1	2017-10-06	777	1		BL suppressed, unknown outcome	0	1	8	on ART suppressed	female	unknown	less than primary	unemployed	rural	0	0	tx success
MUR038	1	1	30	2016-08-10	3	2	1	19.7	42	1.46	yes	1	yes	yes			Efavirenz	Nevirapine		yes	yes	both	8	12	6	38	8/10/2016	50	8/10/2016	10/13/2017	1310000	4	2017-10-16	432	1	0	became detectable	0	0	10	on ART suppressed	male	detectable	primary complete	employed full time	rural	1	0	died
DGH338	1	1	36	2018-04-26		2	2	22.6	80	1.88	no	0	yes	yes	no	yes	Efavirenz	LPVr	19.5	yes	no	BDQ only	2	10	0	600	4/19/2018	20	4/19/2018	.		2	2019-02-16	303	1		BL suppressed, unknown outcome	0	1	2	on ART suppressed	male	unknown		employed full time	township	0	0	tx success
JPH062	0	1	31	2015-04-21	3	0	2	16.7	53	1.78	yes	2	yes	yes	no	no	Efavirenz		15	no	yes	injectable only	0	1	2		.	20	8/4/2014	.		1	2017-03-28	707	1		BL suppressed, unknown outcome	0	1	6	on ART suppressed	male	unknown	primary complete	unemployed	township	2	0	tx success
HLA073	0	1	41	2015-11-27	4	0	1		46		yes	1	yes	yes			Efavirenz			no	yes	injectable only	4	5	1	168	8/28/2015	100	8/26/2015	.		4	2016-01-01	41	1		BL suppressed, unknown outcome	0	1	5	on ART suppressed	male	unknown	more than primary	unemployed	rural	1	0	died
HLA027	0	2	29	2015-06-23	4	2	1		65.1		no	0	yes	yes	no	no	Efavirenz		10.5	no	yes	injectable only	3	14	0	404	6/15/2015	347	6/15/2015	1/12/2017	50	1	2017-01-12	574	1	1	maintained suppression	1	1	5	on ART suppressed	female	suppressed	more than primary	employed full time	rural	0	0	tx success
SMH248	0	2	27	2018-06-05	8	0	1	18.7	45	1.55	yes	1	yes	yes	yes	no	Efavirenz	Nevirapine	16	yes	yes	both	9	9	2	162	6/4/2018	20	5/29/2018	.		1	2019-04-02	301	1		BL suppressed, unknown outcome	0	1	11	on ART suppressed	female	unknown	more than primary	unemployed	rural	1	0	tx success
MUR388	1	1	50	2018-05-22	1	0	1	15.7	33	1.45	yes	1	yes	yes			Nevirapine			yes	no	BDQ only	4	6	0	331	5/23/2018	40	4/5/2018	5/21/2018	20	4	2018-07-04	43	1	1	maintained suppression	1	1	10	on ART suppressed	male	suppressed	less than primary	unemployed	rural	1	1	died
CBH230	0	1	42	2017-07-10	3	0	1	17.8	49	1.66	yes	1	yes	yes			Efavirenz	LPVr		yes	yes	both	7	0	1	599	6/29/2017	345	6/29/2017	.		5	2018-01-10	184	1		BL suppressed, unknown outcome	0	1	1	on ART suppressed	male	unknown	primary complete	unemployed	rural	1	0	LTFU
HLA205	0	1	45	2017-07-23	1	0	1		55		no	0	yes	yes	no	no	Efavirenz		16	no	yes	injectable only	1	2	2	554	7/20/2017	50	7/20/2017	1/4/2018	50	1	2018-04-05	256	1	1	maintained suppression	1	1	5	on ART suppressed	male	suppressed	less than primary	unemployed	rural	0	0	tx success
KDZ089	1	1	47	2015-10-16	5	3	2	23.1	69	1.73	no	0	yes	yes	yes	no	Efavirenz	Nevirapine	19	yes	no	BDQ only	6	10	1	88	9/22/2015	187	10/16/2015	11/14/2017	20	1	2017-06-06	599	1	1	maintained suppression	1	1	7	on ART suppressed	male	suppressed	more than primary	employed part time	township	0	0	tx success
KDZ109	1	2	42	2016-02-15	4	2	1	31.6	85	1.64	yes	1	yes	yes	no	no	LPVr		16	no	yes	injectable only	3	1	0	859	2/15/2016	20	2/15/2016	.		2	2017-08-24	556	1		BL suppressed, unknown outcome	0	1	7	on ART suppressed	female	unknown	more than primary	employed full time	rural	1	2	tx success
dgh292	1	2	28	2018-01-18	3	0	2	23.1	48.5	1.45	no	0	yes	no			Efavirenz	Nevirapine		yes	yes	both	3	1	1	394	1/16/2018	20	1/16/2018	.		5	2018-08-14	210	1		BL suppressed, unknown outcome	0	1	2	Hx ART not active	female	unknown	primary complete	unemployed	township	0	0	LTFU
HLA309	0	2	37	2018-11-23	3	0	1	19.5	53	1.65	yes	1	yes	yes	no	no	Efavirenz		16	no	yes	injectable only	1	0	0	586	11/21/2018	50	11/21/2018	1/10/2019	20	1	2019-09-10	292	1	1	maintained suppression	1	1	5	on ART suppressed	female	suppressed	primary complete	unemployed	rural	1	0	tx success
JPH147	0	2	29	2016-02-16	9	5	2	26.4	66	1.58	no	0	yes	yes	no	no	Efavirenz		17	no	yes	injectable only	1	1	1	582	2/17/2016	20	2/17/2016	10/18/2017	57200	1	2017-11-09	632	1	0	became detectable	0	0	6	on ART suppressed	female	detectable	primary complete	unemployed	township	0	0	tx success
CBH107	0	2	40	2016-07-27	4	1	1	22	55	1.58	yes	1	no	no	no	no	Efavirenz		14	no	yes	injectable only	4	2	1	236	11/15/2016	50	11/15/2016	6/22/2018	20	1	2018-05-10	652	1	1	maintained suppression	1	1	1	Naive	female	suppressed	more than primary	unemployed	rural	1	0	tx success
SMH330	0	2	43	2019-04-11	3	0	2	19.6	52	1.63	yes	1	yes	yes	yes	no	Nevirapine	Efavirenz	17.5	yes	no	BDQ only	4	7	0	622	4/8/2019	20	4/12/2019	11/4/2019	50	1	2020-02-05	300	1	1	maintained suppression	1	1	11	on ART suppressed	female	suppressed	primary complete	unemployed	township	1	1	tx success
DMH386	1	1	49	2018-07-19	1	2	2	19.2	68	1.88	yes	1	yes	yes	yes	no	Efavirenz	Nevirapine	20	yes	no	BDQ only	5	11	0	154	7/18/2018	40	7/19/2018	.		2	2019-04-10	393	1		BL suppressed, unknown outcome	0	1	3	on ART suppressed	male	unknown	less than primary	employed full time	township	1	0	tx success
NKQ076	1	1	50	2015-09-15	3	2	2	24.6	71.9	1.71	yes	1	yes	yes	yes	no	Efavirenz	Nevirapine	18	yes	yes	both	3	1	3	329	9/17/2015	47	9/17/2015	.		2	2017-08-29	714	1		BL suppressed, unknown outcome	0	1	4	on ART suppressed	male	unknown	primary complete	employed full time	township	1	0	tx success
SMH109	0	1	57	2017-02-01	3	0	1	16.6	44.2	1.63	yes	1	yes	yes	no	no	Efavirenz	Efavirenz	16	yes	yes	both	14	21	2		.	50	1/31/2017	7/30/2019	20	2	2019-03-04	761	1	1	maintained suppression	1	1	11	on ART suppressed	male	suppressed	primary complete	unemployed	rural	1	0	tx success
DGH381	1	2	40	2018-09-27	3	0	3	24.8	71.6	1.7	yes	1	yes	yes	yes	no	Nevirapine	Efavirenz	17.5	yes	no	BDQ only	1	6	0	248	9/20/2018	20	9/20/2018	.		2	2019-06-24	277	1		BL suppressed, unknown outcome	0	1	2	on ART suppressed	female	unknown	primary complete	unemployed	urban or suburban	1	1	tx success
SMH356	0	2	28	2019-08-08	4	2	1	17.1	50	1.71	no	0	yes	yes	yes	no	Efavirenz	Nevirapine	8	yes	no	BDQ only	5	4	0	486	8/7/2019	20	2/18/2019	.		1	2021-03-10	580	1		BL suppressed, unknown outcome	0	1	11	on ART suppressed	female	unknown	more than primary	employed full time	rural	0	0	tx success
CBH105	0	2	25	2016-07-20	3	0	1	31.9	88	1.66	no	0	yes	yes	no	no	Efavirenz		16	no	yes	injectable only	3	4	1	904	7/15/2016	20	7/15/2016	11/8/2018	50	1	2018-07-27	737	1	1	maintained suppression	1	1	1	on ART suppressed	female	suppressed	primary complete	unemployed	rural	0	0	tx success
MUR273	1	1	37	2017-11-09	3	2	1	21.7	72	1.82	yes	2	yes	yes	yes	no	Efavirenz	Nevirapine	20	yes	no	BDQ only	0	1	0	415	11/9/2017	136	11/9/2017	2/14/2019	20	1	2018-10-30	355	1	1	maintained suppression	1	1	10	on ART suppressed	male	suppressed	primary complete	employed full time	rural	2	0	tx success
MAN271	0	1	44	2017-05-29		3	1	17.2	52	1.74	yes	1	yes	yes	no	no	Nevirapine		23	yes	no	BDQ only	11	9	0	597	6/5/2017	50	6/5/2017	.		1	2018-04-20	326	1		BL suppressed, unknown outcome	0	1	8	on ART suppressed	male	unknown		employed part time	rural	1	1	tx success
HLA126	0	2	29	2016-06-23	4	0	1	18.9	54	1.69	no	0	yes	yes	no	no	Efavirenz		11.5	no	yes	injectable only	8	11	0	115	6/21/2016	85	6/21/2016	12/7/2017	20	1	2018-01-04	560	1	1	maintained suppression	1	1	5	on ART suppressed	female	suppressed	more than primary	unemployed	rural	0	0	tx success
MAN037	0	2	39	2015-06-26	1	1	1	22.2	48	1.47	no	0	no	no	no	no	Efavirenz		12.5	no	yes	injectable only	4	16	2	861	6/21/2015	40	6/21/2015	5/26/2017	20	1	2017-08-18	784	1	1	maintained suppression	1	1	8	Naive	female	suppressed	less than primary	unemployed	rural	0	0	tx success
MUR438	1	1	49	2018-07-26	3	2	1	20	45	1.5	yes	3	yes	yes			Efavirenz	Nevirapine		yes	no	BDQ only	10	9	0		.	30	7/24/2018	.		4	2019-06-11	315	1		BL suppressed, unknown outcome	0	1	10	on ART suppressed	male	unknown	primary complete	employed full time	rural	2	0	died
SMH094	0	1	31	2016-04-21	3	0	1	19	53	1.67	yes	2	yes	yes	no	no	Efavirenz		15	no	yes	injectable only	5	16	2	283	4/18/2016	20	4/13/2016	6/7/2018	58	2	2018-04-03	711	1	1	maintained suppression	1	1	11	on ART suppressed	male	suppressed	primary complete	unemployed	rural	2	0	tx success
NKQ421	1	1	56	2017-07-04	3	0	2	23.6	65.7	1.67	yes	1	yes	yes	no	no	Efavirenz	Efavirenz	14.5	no	yes	injectable only	0	0	1	112	7/4/2017	100	7/4/2017	5/25/2018	20	2	2018-04-05	275	1	1	maintained suppression	1	1	4	on ART suppressed	male	suppressed	primary complete	unemployed	township	1	0	tx success
NKQ354	1	1	53	2017-05-04	1	0	2	20.3	63.6	1.77	no	0	yes	no	yes	no	Efavirenz	Nevirapine	15.5	yes	yes	both	2	0	1	59	5/4/2017	17723	5/4/2017	.		1	2018-01-18	259	0		BL detectable, unknown outcome	0	1	4	Hx ART not active	male	unknown	less than primary	unemployed	township	0	0	tx success
MUR317	1	1	37	2018-01-11	3	0	1	19.1	54	1.68	no	0	yes	yes	no	no	Efavirenz		16	yes	no	BDQ only	5	0	0	160	1/11/2018	33800	1/11/2018	4/11/2019	10900	1	2018-11-06	299	0	0	never suppressed	0	0	10	on ART detectable	male	detectable	primary complete	unemployed	rural	0	0	tx success
DGH096	1	2	28	2016-12-19	3	0	1	11.1	35.3	1.78	yes	1	yes	no			Efavirenz	LPVr		no	yes	injectable only	8	12	1	37	12/21/2016	525000	11/21/2016	.		4	2017-09-08	261	0		BL detectable, unknown outcome	0	1	2	Hx ART not active	female	unknown	primary complete	unemployed	rural	1	0	died
MAN144	0	2	24	2016-06-27	1	1	1	15.6	40.5	1.61	yes	1	yes	yes			Efavirenz			no	yes	injectable only	5	4	1	26	6/15/2016	534000	7/4/2016	8/8/2016	717000	4	2016-08-13	47	0	0	never suppressed	0	0	8	on ART detectable	female	detectable	less than primary	unemployed	rural	1	0	died
KDZ037	1	1	29	2015-04-01	3	2	2	19	57	1.73	no	0	no	no	no	no	Efavirenz		16	no	yes	injectable only	1	1	0	426	3/11/2015	616681	3/12/2015	5/3/2017	40	1	2016-12-08	617	0	1	became suppressed	1	1	7	Naive	male	suppressed	primary complete	employed full time	township	0	0	tx success
MPH064	1	1	34	2016-09-06	3	0	2	22.5	65.1	1.7	yes	1	yes	yes	no	yes	Efavirenz	LPVr	13	no	yes	injectable only	0	5	2	31	8/26/2016	1815	8/26/2016	1/24/2018	60	1	2018-04-26	600	0	1	became suppressed	1	1	9	on ART detectable	male	suppressed	primary complete	unemployed	township	1	0	tx success
DGH297	1	1	36	2018-01-29	4	0	2	18.3	56.1	1.75	yes	2	yes	yes	yes	no	Efavirenz	Nevirapine	19	yes	no	BDQ only	2	1	0	204	9/4/2017	331000	9/11/2017	.		1	2019-01-15	356	0		BL detectable, unknown outcome	0	1	2	on ART detectable	male	unknown	more than primary	unemployed	township	2	0	tx success
KDZ084	1	2	29	2015-09-16	3	2	4	18.7	45.5	1.56	yes	1	no	no			Efavirenz			no	yes	injectable only	4	2	0	329	8/31/2015	18000	9/16/2015	.		5	2017-03-28	559	0		BL detectable, unknown outcome	0	1	7	Naive	female	unknown	primary complete	employed full time	urban or suburban	1	0	LTFU
MUR242	1	1	36	2017-09-19	3	3	1	15.6	49	1.77	yes	1	yes	no	yes	no	Nevirapine	Efavirenz	17.5	yes	no	BDQ only	6	9	0	12	9/5/2017	5030000	9/5/2017	8/2/2018	636000	2	2018-10-04	380	0	0	never suppressed	0	0	10	Hx ART not active	male	detectable	primary complete	employed part time	rural	1	1	tx success
MAN090	0	2	40	2015-12-18	3	3	1	20.1	47	1.53	no	0	no	no	no	no	Efavirenz		12	no	yes	injectable only	4	6	0	204	12/11/2015	91288	12/11/2015	12/5/2017	20	2	2017-10-16	668	0	1	became suppressed	1	1	8	Naive	female	suppressed	primary complete	employed part time	rural	0	0	tx success
MAN270	0	2	15	2017-05-22	1	5	1	15.5	29	1.37	no	0	yes	yes	yes	no	Efavirenz	Nevirapine	12.5	yes	no	BDQ only	7	12	0	523	5/19/2017	907	5/19/2017	2/26/2018	3500	1	2018-03-15	296	0	0	never suppressed	0	0	8	on ART detectable	female	detectable	less than primary	unemployed	rural	0	0	tx success
mur180	1	1	22	2017-06-15	4	5	1	16.1	50	1.76	no	0	yes	yes	yes	no	Efavirenz	Nevirapine	11	no	no	neither	1	0	0	83	6/7/2017	45200	6/7/2017	3/1/2018	50	1	2018-05-24	345	0	1	became suppressed	1	1	10	on ART detectable	male	suppressed	more than primary	unemployed	rural	0	0	tx success
DGH229	1	1	42	2017-09-01	1	0	1	19.1	51.9	1.65	no	0	no	no	no	no	Nevirapine	Nevirapine	16.5	yes	no	BDQ only	1	8	0	146	8/25/2017	67200	8/25/2017	9/10/2018	1420	1	2018-08-14	347	0	0	never suppressed	0	0	2	Naive	male	detectable	less than primary	unemployed	rural	0	1	tx success
CBH078	0	1	38	2016-05-30	3	0	1	17.5	58	1.82	yes	1	yes	yes			Efavirenz			no	yes	injectable only	1	1	0	165	2/15/2016	4777	2/15/2016	.		5	2016-10-20	143	0		BL detectable, unknown outcome	0	1	1	on ART detectable	male	unknown	primary complete	unemployed	rural	1	0	LTFU
HLA255	0	1	41	2018-04-14	2	0	1	18.2	52	1.69	yes	1	yes	yes			Efavirenz			no	yes	injectable only	1	10	0	23	4/12/2018	333000	4/12/2018	.		5	2018-11-13	213	0		BL detectable, unknown outcome	0	1	5	on ART detectable	male	unknown	primary complete	unemployed	rural	1	0	LTFU
HLA156	0	2	33	2016-10-19	4	2	1		71.1		yes	1	no	no			Efavirenz			no	yes	injectable only	1	0	0	190	10/20/2016	409000	10/20/2016	.		5	2017-08-02	285	0		BL detectable, unknown outcome	0	1	5	Naive	female	unknown	more than primary	employed full time	rural	1	0	LTFU
NKQ165	1	2	29	2016-06-21	3	0	2	23.5	55	1.53	no	0	yes	yes			Nevirapine	Efavirenz		no	yes	injectable only	0	2	0	239	6/21/2016	2536	6/21/2016	7/25/2017	49332	5	2017-03-26	278	0	0	never suppressed	0	0	4	on ART detectable	female	detectable	primary complete	unemployed	township	0	1	LTFU
HLA049	0	1	28	2015-09-14	4	0	1				yes	1	yes	yes	no	no	Efavirenz		9	no	yes	injectable only	2	7	1	4	9/8/2015	1004	9/8/2015	.		1	2017-03-30	558	0		BL detectable, unknown outcome	0	1	5	on ART detectable	male	unknown	more than primary	unemployed	rural	1	0	tx success
NKQ432	1	2	39	2017-07-11	3	0	2	28.7	74.5	1.61	no	0	yes	no	no	no	Nevirapine	Nevirapine	19	yes	no	BDQ only	0	3	1	42	7/11/2017	51800	5/23/2017	8/24/2018	4750	2	2018-04-24	276	0	0	never suppressed	0	0	4	Hx ART not active	female	detectable	primary complete	unemployed	township	0	1	tx success
MUR078	1	1	28	2017-01-10	3	3	1	21	58	1.66	no	0	no	no	no	no	Efavirenz		14	no	yes	injectable only	1	2	0	254	1/10/2017	49500	1/10/2017	2/5/2019	20	1	2018-09-11	609	0	1	became suppressed	1	1	10	Naive	male	suppressed	primary complete	employed part time	rural	0	0	tx success
MPH010	1	1	42	2015-07-22	1	0	2	20.3	53.3	1.62	yes	1	yes	yes	no	no	LPVr		17.5	no	yes	injectable only	3	3	1	516	2/19/2015	34580	2/19/2015	.		1	2017-03-08	600	0		BL detectable, unknown outcome	0	1	9	on ART detectable	male	unknown	less than primary	unemployed	township	1	2	tx success
KDZ024	1	1	34	2015-02-02	3	3	2	21	55	1.62	no	0	no	no	no	no	Efavirenz		16	no	yes	injectable only	3	2	0	58	1/8/2015	100781	1/16/2015	.		1	2016-12-08	675	0		BL detectable, unknown outcome	0	1	7	Naive	male	unknown	primary complete	employed part time	township	0	0	tx success
MAN106	0	2	31	2016-03-04	3	1	1	15	37	1.57	yes	2	yes	yes			Efavirenz			no	yes	injectable only	4	12	1	40	2/28/2010	61911	2/26/2016	.		4	2016-07-10	128	0		BL detectable, unknown outcome	0	1	8	on ART detectable	female	unknown	primary complete	unemployed	rural	2	0	died
MAN127	0	2	48	2016-04-29	3	1	1	19.1	52	1.65	yes	1	yes	yes	no	no	Efavirenz		13.5	no	yes	injectable only	9	5	3		.	150718	1/12/2016	.		2	2017-12-12	592	0		BL detectable, unknown outcome	0	1	8	on ART detectable	female	unknown	primary complete	unemployed	rural	1	0	tx success
HLA103	0	2	33	2016-04-04	3	0	1	19.6	58	1.72	yes	1	no	no	no	no	Efavirenz		14	no	yes	injectable only	3	16	0	69	4/4/2016	587966	4/4/2016	11/28/2017	90900	1	2018-01-11	646	0	0	never suppressed	0	0	5	Naive	female	detectable	primary complete	unemployed	rural	1	0	tx success
NKQ167	1	1	34	2016-06-21	4	3	2	18.7	53.5	1.69	yes	1	yes	no	yes	no	Nevirapine	Efavirenz	16.5	yes	yes	both	5	22	1	43	6/17/2016	637034	6/17/2016	11/21/2017	54681	1	2018-01-23	581	0	0	never suppressed	0	0	4	Hx ART not active	male	detectable	more than primary	employed part time	township	1	1	tx success
JPH137	0	2	23	2016-01-12	1	0	2	19.6	47	1.55	no	0	yes	yes			Efavirenz			no	yes	injectable only	4	5	2	23	1/5/2016	88947	1/5/2016	5/10/2016	57723	4	2016-07-18	188	0	0	never suppressed	0	0	6	on ART detectable	female	detectable	less than primary	unemployed	township	0	0	died
MAN005	0	1	28	2015-02-20	3	5	1	18	52	1.7	no	0	no	no	no	no	Efavirenz		15.5	no	yes	injectable only	2	3	2	317	2/18/2015	73286	2/18/2015	5/4/2017	67	1	2017-02-24	735	0	1	became suppressed	1	1	8	Naive	male	suppressed	primary complete	unemployed	rural	0	0	tx success
SMH323	0	1	36	2019-03-14	3	0	1	15.6	50	1.79	yes	1	yes	yes			Efavirenz	Nevirapine		yes	no	BDQ only	20	20	0	10	3/12/2019	251000	3/12/2019	.		4	2019-10-23	223	0		BL detectable, unknown outcome	0	1	11	on ART detectable	male	unknown	primary complete	unemployed	rural	1	0	died
cbh185	0	2	27	2017-02-27	3	0	1	12.7	45	1.88	no	0	yes	yes	no	no	Efavirenz		12	no	yes	injectable only	1	2	3	143	1/12/2017	13400	1/12/2017	8/2/2018	20800	2	2018-08-07	533	0	0	never suppressed	0	0	1	on ART detectable	female	detectable	primary complete	unemployed	rural	0	0	tx success
KDZ020	1	1	28	2015-01-28	3	2	2	17.6	48	1.65	no	0	no	no			Efavirenz			no	yes	injectable only	0	3	0	78	1/14/2015	3542730	1/14/2015	.		5	2015-07-19	170	0		BL detectable, unknown outcome	0	1	7	Naive	male	unknown	primary complete	employed full time	township	0	0	LTFU
MUR007	1	2	47	2016-05-24	1	2	2	21.6	50	1.52	yes	1	no	no			Efavirenz	Efavirenz		no	yes	injectable only	5	9	2	316	5/24/2016	666107	5/24/2016	.		5	2017-11-21	546	0		BL detectable, unknown outcome	0	1	10	Naive	female	unknown	less than primary	employed full time	township	1	0	LTFU
DGH383	1	1	39	2018-10-02	4	0	1	24.8	69.1	1.67	yes	1	yes	yes	no	yes	Efavirenz	LPVr	16	yes	no	BDQ only	1	2	0	98	9/28/2018	120000	6/27/2018	1/15/2019	20	1	2019-07-04	258	0	1	became suppressed	1	1	2	on ART detectable	male	suppressed	more than primary	unemployed	rural	1	0	tx success
FGH013	1	1	41	2015-02-05	1	3	2	18.2	49	1.64	yes	1	yes	no			Efavirenz	Efavirenz		no	yes	injectable only	13	0	2	22	2/5/2015	196997	2/5/2015	.		5	2016-05-17	467	0		BL detectable, unknown outcome	0	1	4	Hx ART not active	male	unknown	less than primary	employed part time	township	1	0	LTFU
SMH331	0	1	37	2019-04-25	6	3	1	17.8	48	1.64	no	0	yes	no	no	no	Nevirapine	Nevirapine	15	yes	no	BDQ only	4	2	0	107	4/15/2019	2010000	4/15/2019	.		2	2020-02-05	286	0		BL detectable, unknown outcome	0	1	11	Hx ART not active	male	unknown	more than primary	employed part time	rural	0	1	tx success
hla163	0	1	38	2016-11-14	3	2	1		46.7		yes	1	yes	yes	no	no	Efavirenz		9	no	yes	injectable only	3	17	0	163	11/7/2016	827	11/7/2016	6/4/2018	140	1	2018-05-03	540	0	1	became suppressed	1	1	5	on ART detectable	male	suppressed	primary complete	employed full time	rural	1	0	tx success
SMH073	0	2	29	2016-10-12	1	0	1	20.5	50	1.56	yes	1	yes	yes			Efavirenz			no	yes	injectable only	0	2	0	81	4/26/2016	37400	8/8/2016	.		5	2018-03-20	524	0		BL detectable, unknown outcome	0	1	11	on ART detectable	female	unknown	less than primary	unemployed	rural	1	0	LTFU
KDZ017	1	1	46	2015-01-21	3	1	1	43.9	113.8	1.61	yes	1	yes	no	no	no	Efavirenz		17	no	yes	injectable only	4	1	1	129	1/7/2015	862180	1/7/2015	.		2	2016-07-26	552	0		BL detectable, unknown outcome	0	1	7	Hx ART not active	male	unknown	primary complete	unemployed	rural	1	0	tx success
DGH116	1	1	35	2017-01-12	3	0	2		48		no	0	yes	no			Efavirenz			yes	no	BDQ only	3	11	2	11	1/5/2017	743000	1/5/2017	.		4	2018-04-26	468	0		BL detectable, unknown outcome	0	1	2	Hx ART not active	male	unknown	primary complete	unemployed	township	0	0	died
SMH106	0	1	41	2017-01-19	3	0	1	19	57	1.73	yes	2	yes	no			Efavirenz	LPVr		yes	yes	both	25	29	1		.	324000	1/9/2017	11/16/2018	86600	3	2018-10-09	628	0	0	never suppressed	0	0	11	Hx ART not active	male	detectable	primary complete	unemployed	rural	2	0	tx failure
KDZ093	1	1	45	2015-10-21	5	3		21.2	65	1.75	yes	3	yes	yes	no	no	other second line		15	no	yes	injectable only	5	6	0	62	6/11/2015	120310	12/18/2014	.		1	2017-05-02	558	0		BL detectable, unknown outcome	0	1	7	on ART detectable	male	unknown	more than primary	employed part time		2	3	tx success
HLA046	0	1	34	2015-09-14	2	0	1	18.5	56.8	1.75	yes	1	yes	yes			Efavirenz	LPVr		no	yes	injectable only	14	14	0	53	8/20/2015	512184	8/31/2015	6/20/2016	176	3	2016-05-24	257	0	1	became suppressed	1	1	5	on ART detectable	male	suppressed	primary complete	unemployed	rural	1	0	tx failure
CBH112	0	1	36	2016-08-08	7	0	1	20.2	59	1.71	no	0	yes	yes			Efavirenz			no	yes	injectable only	1	0	0	205	7/4/2016	149000	6/27/2016	.		5	2018-01-12	522	0		BL detectable, unknown outcome	0	1	1	on ART detectable	male	unknown	more than primary	unemployed	rural	0	0	LTFU
HLA071	0	2	40	2015-11-17	3	0	1	18.4	48.8	1.63	no	0	yes	yes	no	no	Efavirenz		12	no	yes	injectable only	3	9	1	180	11/11/2015	3526	11/11/2015	7/3/2017	23100	1	2017-05-25	559	0	0	never suppressed	0	0	5	on ART detectable	female	detectable	primary complete	unemployed	rural	0	0	tx success
SMH115	0	2	32	2017-02-27	3	2	1	20.6	51.5	1.58	no	0	yes	no			Efavirenz	Nevirapine		yes	yes	both	7	9	0	47	2/27/2017	46200	2/27/2017	.		5	2018-03-20	386	0		BL detectable, unknown outcome	0	1	11	Hx ART not active	female	unknown	primary complete	employed full time	rural	0	0	LTFU
SMH328	0	1	38	2019-04-03	3	7	2	17.9	51	1.69	no	0	no	no	no	no	Nevirapine	Nevirapine	17.5	yes	no	BDQ only	11	19	1	185	4/3/2019	771000	4/3/2019	10/14/2019	62	1	2020-01-06	277	0	1	became suppressed	1	1	11	Naive	male	suppressed	primary complete	employed part time	township	0	1	tx success
KDZ051	1	1	37	2015-05-18	3	0	2	20.6	57.5	1.67	no	0	no	no	no	no	Efavirenz		16	no	yes	injectable only	7	2	0	147	4/2/2015	1440607	5/18/2015	4/4/2017	150	1	2017-05-11	724	0	1	became suppressed	1	1	7	Naive	male	suppressed	primary complete	unemployed	township	0	0	tx success
NKQ491	1	1	47	2017-10-24	3	0	1	17.7	54.7	1.76	yes	1	yes	yes	no	yes	Efavirenz	LPVr	15.5	yes	no	BDQ only	0	1	0	321	10/24/2017	134199	9/15/2017	8/13/2019	72109	1	2019-07-04	618	0	0	never suppressed	0	0	4	on ART detectable	male	detectable	primary complete	unemployed	rural	1	0	tx success
FGH056	1	1	56	2015-06-23	8	0	1	17.3	50.5	1.71	no	0	no	no	no	no	Efavirenz	Efavirenz	13.5	no	yes	injectable only	10	5	1	511	6/22/2015	10190	6/22/2015	.		2	2016-12-23	548	0		BL detectable, unknown outcome	0	1	4	Naive	male	unknown	more than primary	unemployed	rural	0	0	tx success
SMH178	0	1	15	2017-09-20	9	5	1	17.2	30	1.32	no	0	yes	yes			Efavirenz			yes	no	BDQ only	2	12	0	598	9/22/2017	62600	9/22/2017	.		5	2018-05-22	242	0		BL detectable, unknown outcome	0	1	11	on ART detectable	male	unknown	primary complete	unemployed	rural	0	0	LTFU
FGH022	1	2	51	2015-03-06	1	0	2		43		yes	1	no	no						no	no	neither	4	5	1	61	3/6/2015	968	3/6/2015	.		4	2015-03-26	20	0		BL detectable, unknown outcome	0	1	4	Naive	female	unknown	less than primary	unemployed	township	1		died
MPH033	1	2	24	2016-02-17	3	0	2	26.2	63.8	1.56	no	0	yes	yes			Efavirenz	Efavirenz		no	yes	injectable only	6	8	1		.	87578	12/3/2015	1/26/2017	959000	5	2017-04-15	423	0	0	never suppressed	0	0	9	on ART detectable	female	detectable	primary complete	unemployed	township	0	0	LTFU
SMH155	0	1	35	2017-07-20	3	0	1	19.7	55	1.67	yes	1	yes	yes	yes	no	Efavirenz	Nevirapine	19	yes	yes	both	4	2	2	85	7/18/2017	89600	7/21/2017	5/14/2018	7530	1	2018-05-14	298	0	0	never suppressed	0	0	11	on ART detectable	male	detectable	primary complete	unemployed	rural	1	0	tx success
DMH277	1	1	43	2017-05-04	3	0	2	18.6	53	1.69	yes	2	yes	yes			Efavirenz			no	yes	injectable only	3	3	2	128	12/15/2016	59676	3/17/2017	.		3	2017-11-07	187	0		BL detectable, unknown outcome	0	1	3	on ART detectable	male	unknown	primary complete	unemployed	township	2	0	tx failure
CBH038	0	1	32	2016-03-14	4	0	1	17.6	57	1.8	no	0	yes	yes			Efavirenz			no	yes	injectable only	2	0	0	8	3/8/2016	473	3/8/2016	.		5	2016-06-11	89	0		BL detectable, unknown outcome	0	1	1	on ART detectable	male	unknown	more than primary	unemployed	rural	0	0	LTFU
KDZ058	1	2	39	2015-06-24	6	2	1	27.4	68.3	1.58	yes	1	yes	yes	no	no	other second line	Efavirenz	17	no	yes	injectable only	2	1	0	235	5/16/2015	8800	5/16/2015	.		1	2017-03-09	624	0		BL detectable, unknown outcome	0	1	7	on ART detectable	female	unknown	more than primary	employed full time	rural	1	3	tx success
MPH074	1	2	23	2016-10-03		0	2	23.2	59.5	1.6	yes	3	yes	no			Efavirenz	LPVr		no	yes	injectable only	5	18	3	20	9/28/2016	943690	9/28/2016	.		4	2017-05-15	224	0		BL detectable, unknown outcome	0	1	9	Hx ART not active	female	unknown		unemployed	township	2	0	died
CBH099	0	2	38	2016-07-06	7	5	1	19.3	55	1.69	no	0	no	no			Efavirenz			no	yes	injectable only	5	1	0	20	7/5/2016	2010000	7/5/2016	.		5	2017-05-23	321	0		BL detectable, unknown outcome	0	1	1	Naive	female	unknown	more than primary	unemployed	rural	0	0	LTFU
MUR049	1	1	33	2016-09-01	3	2	1	19	51	1.64	yes	1	yes	yes			Efavirenz			no	yes	injectable only	1	3	1	130	7/29/2016	682	9/1/2016	.		5	2017-10-13	407	0		BL detectable, unknown outcome	0	1	10	on ART detectable	male	unknown	primary complete	employed full time	rural	1	0	LTFU
DGH019	1	2	37	2015-03-04	2	3	2	22.4	62.5	1.67	no	0	yes	yes			LPVr	LPVr		no	yes	injectable only	15	7	0	308	3/5/2015	67630	1/20/2015	12/1/2016	165000	5	2016-12-15	651	0	0	never suppressed	0	0	2	on ART detectable	female	detectable	primary complete	employed part time	township	0	2	LTFU
SMH354	0	2	43	2019-08-02	3	0	1	14.8	41.4	1.67	no	0	yes	yes	no	no	LPVr	LPVr	15	yes	no	BDQ only	11	8	0	76	7/25/2019	1650	7/25/2019	6/24/2020	352000	2	2020-05-27	299	0	0	never suppressed	0	0	11	on ART detectable	female	detectable	primary complete	unemployed	rural	0	2	tx success
CBH017	0	1	41	2016-02-09	3	3	1	18.2	57	1.77	yes	1	yes	yes			Efavirenz	Efavirenz		no	yes	injectable only	2	2	0	82	1/22/2016	104183	1/22/2016	11/20/2017	1160000	3	2018-02-13	741	0	0	never suppressed	0	0	1	on ART detectable	male	detectable	primary complete	employed part time	rural	1	0	tx failure
MUR076	1	2	22	2017-01-05	3	2	1	21.6	48	1.49	no	0	yes	yes			Efavirenz			no	yes	injectable only	5	2	0	778	1/4/2017	1370	1/5/2017	10/24/2017	7490	5	2018-01-15	375	0	0	never suppressed	0	0	10	on ART detectable	female	detectable	primary complete	employed full time	rural	0	0	LTFU
MAN393	0	2	44	2018-06-01	0	0	1	23.7	40	1.3	yes	1	yes	no	no	yes	Nevirapine	LPVr	19	yes	no	BDQ only	4	16	1	129	5/26/2018	758000	5/26/2018	12/13/2019	295000	2	2020-03-10	648	0	0	never suppressed	0	0	8	Hx ART not active	female	detectable	less than primary	unemployed	rural	1	1	tx success
KDZ004	1	2	25	2014-12-12	3	0	1	25.4	70	1.66	no	0	no	no	no	no	Efavirenz		16	no	yes	injectable only	8	2	0	13	11/13/2014	171105	11/26/2014	.		1	2016-11-29	718	0		BL detectable, unknown outcome	0	1	7	Naive	female	unknown	primary complete	unemployed	rural	0	0	tx success
CBH136	0	2	26	2016-10-03	3	5	1				yes	1	yes	yes	no	no	Efavirenz		14	no	yes	injectable only	2	4	0	98	9/28/2016	826000	9/28/2016	11/23/2017	12000	2	2018-04-17	561	0	0	never suppressed	0	0	1	on ART detectable	female	detectable	primary complete	unemployed	rural	1	0	tx success
DMH441	1	2	39	2019-03-25	3	2	2	15.6	41	1.62	no	0	yes	no			LPVr			yes	no	BDQ only	9	21	1	49	3/18/2019	1900000	3/25/2019	.		4	2019-11-25	247	0		BL detectable, unknown outcome	0	1	3	Hx ART not active	female	unknown	primary complete	employed full time	township	0	2	died
DGH417	1	1	45	2019-01-09	4	2	1	20.5	55.2	1.64	yes	1	yes	yes	no	no	LPVr		15.5	yes	no	BDQ only	0	1	0	19	1/9/2019	167000	1/9/2019	.		2	2019-09-25	259	0		BL detectable, unknown outcome	0	1	2	on ART detectable	male	unknown	more than primary	employed full time	rural	1	2	tx success
HLA342	0	2	36	2019-05-03	3	0	1		69.8		yes	1	yes	yes	no	no	LPVr		21.5	yes	no	BDQ only	2	6	0		.	49400	4/24/2019	.		1	2020-08-07	449	0		BL detectable, unknown outcome	0	1	5	on ART detectable	female	unknown	primary complete	unemployed	rural	1	2	tx success
HLA018	0	1	16	2015-05-18	3	0	1		43.3		yes	1	yes	yes	no	no	Efavirenz		9	no	yes	injectable only	5	6	0	522	5/12/2015	2404	5/12/2015	11/3/2016	29900	1	2017-01-03	599	0	0	never suppressed	0	0	5	on ART detectable	male	detectable	primary complete	unemployed	rural	1	0	tx success
CBH233	0	1	24	2017-07-12	4	5	1	16.6	48	1.7	yes	1	yes	yes			Efavirenz	Nevirapine		yes	yes	both	0	7	2	46	7/3/2017	2230000	5/8/2017	.		5	2018-04-14	275	0		BL detectable, unknown outcome	0	1	1	on ART detectable	male	unknown	more than primary	unemployed	rural	1	0	LTFU
MAN132	0	1	32	2016-05-27	3	0	1	15.7	47.5	1.74	yes	1	yes	yes	no	no	Efavirenz		14	no	yes	injectable only	4	2	1	169	5/25/2016	851	5/25/2016	.		1	2018-05-23	726	0		BL detectable, unknown outcome	0	1	8	on ART detectable	male	unknown	primary complete	unemployed	rural	1	0	tx success
KDZ162	1	2	26	2016-08-19	4	0	1	24.2	62	1.6	no	0	no	no			Nevirapine			yes	no	BDQ only	12	10	1	76	7/21/2016	106426	8/19/2016	.		4	2016-11-15	88	0		BL detectable, unknown outcome	0	1	7	Naive	female	unknown	more than primary	unemployed	rural	0	1	died
HLA143	0	2	42	2016-09-01	3	0	1		54.8				no	no			Efavirenz			no	yes	injectable only	1	5	0	168	8/26/2016	268000	8/29/2016	.		3	2017-02-14	173	0		BL detectable, unknown outcome	0	1	5	Naive	female	unknown	primary complete	unemployed	rural		0	tx failure
MUR069	1	2	26	2016-11-17	3	6	1	13.7	32	1.53	yes	2	yes	yes			Efavirenz	Nevirapine		yes	no	BDQ only	6	6	1	44	9/15/2016	1820000	10/11/2016	.		4	2017-05-15	179	0		BL detectable, unknown outcome	0	1	10	on ART detectable	female	unknown	primary complete	unemployed	rural	2	0	died
HLA141	0	2	40	2016-09-01	1	0	1	22.1	53	1.55	yes	1	yes	yes			Efavirenz	Efavirenz		no	yes	injectable only	0	13	0	447	8/17/2016	14200	8/17/2016	.		5	2018-05-03	619	0		BL detectable, unknown outcome	0	1	5	on ART detectable	female	unknown	less than primary	unemployed	rural	1	0	LTFU
DMH372	1	1	33	2018-05-29	5	2	3	19.5	59	1.74	yes	1	yes	no			Nevirapine	LPVr		yes	no	BDQ only	4	21	1	11	5/28/2018	510000	5/28/2018	8/31/2018	35725	4	2018-10-02	126	0	0	never suppressed	0	0	3	Hx ART not active	male	detectable	more than primary	employed full time	urban or suburban	1	1	died
SMH160	0	1	27	2017-08-08	4	2	1	19.1	64	1.83	no	0	no	no	yes	no	Efavirenz	Nevirapine	19.5	no	yes	injectable only	1	3	1	212	8/7/2017	608000	8/7/2017	.		2	2018-06-15	311	0		BL detectable, unknown outcome	0	1	11	Naive	male	unknown	more than primary	employed full time	rural	0	0	tx success
CBH286	0	1	28	2018-01-08	4	0	1	19.6	54	1.66	no	0	yes	yes			Efavirenz			no	yes	injectable only	0	3	1	32	1/5/2018	661000	1/2/2018	.		4	2018-03-01	52	0		BL detectable, unknown outcome	0	1	1	on ART detectable	male	unknown	more than primary	unemployed	rural	0	0	died
KDZ104	1	1	41	2016-01-22	3	2	2	30.5	87	1.69	no	0	no	no	yes	no	Efavirenz	Nevirapine	17	yes	yes	both	0	3	2	43	1/5/2016	537387	1/8/2016	2/9/2018	20	2	2017-10-24	634	0	1	became suppressed	1	1	7	Naive	male	suppressed	primary complete	employed full time	township	0	0	tx success
MUR110	1	1	35	2017-02-28	3	0	1	19.3	52	1.64	yes	1	yes	yes	yes	no	Efavirenz	Nevirapine	15	no	yes	injectable only	4	12	1	122	3/1/2017	4140	3/1/2017	2/13/2019	20	1	2018-10-31	610	0	1	became suppressed	1	1	10	on ART detectable	male	suppressed	primary complete	unemployed	rural	1	0	tx success
DGH245	1	1	32	2017-10-18	3	0	2	18.1	49.4	1.65	yes		yes	no	no	no	Efavirenz		13	no	yes	injectable only	1	0	0	432	10/12/2017	25700	10/12/2017	.		1	2019-03-06	509	0		BL detectable, unknown outcome	0	1	2	Hx ART not active	male	unknown	primary complete	unemployed	township		0	tx success
MUR191	1	2	29	2017-06-29	4	2	1	17.5	46	1.62	yes	1	no	no	no	no			12	no	yes	injectable only	1	3	1	82	6/22/2017	254000	6/22/2017	3/2/2018	20	1	2018-05-07	312	0	1	became suppressed	1	1	10	Naive	female	suppressed	more than primary	employed full time	rural	1		tx success
MUR215	1	2	57	2017-08-15	0	3	2	17.2	43	1.58	yes	1	yes	yes	no	yes	Nevirapine	LPVr	17	yes	no	BDQ only	5	1	0	465	8/15/2017	6320	8/7/2017	.		1	2018-07-03	323	0		BL detectable, unknown outcome	0	1	10	on ART detectable	female	unknown	less than primary	employed part time	township	1	1	tx success
SMH079	0	1	19	2016-11-02	3	0	2	20.3	58	1.69	no	0	no	no			Efavirenz			no	yes	injectable only	0	0	1	337	9/28/2016	115000	11/2/2016	.		5	2017-04-19	168	0		BL detectable, unknown outcome	0	1	11	Naive	male	unknown	primary complete	unemployed	township	0	0	LTFU
KDZ160	1	1	44	2016-08-15	1	0	2	14.9	45	1.74	yes	1	no	no	yes	no	Nevirapine	Efavirenz	13	yes	yes	both	9	9	2	136	6/15/2016	661000	8/15/2016	.		2	2018-04-05	598	0		BL detectable, unknown outcome	0	1	7	Naive	male	unknown	less than primary	unemployed	township	1	1	tx success
HLA162	0	1	34	2016-11-15	1	0	1		57.7		yes	1	no	no	no	no	Efavirenz		11	no	yes	injectable only	2	3	0	83	11/7/2016	2660000	11/7/2016	4/19/2018	21	1	2018-05-17	556	0	1	became suppressed	1	1	5	Naive	male	suppressed	less than primary	unemployed	rural	1	0	tx success
MPH193	1	2	30	2018-08-13	3	0	2	20.4	57	1.67	no	0	no	no	yes	no	Nevirapine	Efavirenz	19.5	yes	no	BDQ only	0	0	0	102	7/27/2018	1090000	7/27/2018	3/22/2019	511	2	2019-07-10	331	0	0	never suppressed	0	0	9	Naive	female	detectable	primary complete	unemployed	township	0	1	tx success
DMH396	1	1	34	2018-08-06	4	0	1	16.4	44	1.64	no	0	no	no	no	yes	Nevirapine	LPVr	17	yes	no	BDQ only	0	5	1	7	8/1/2018	1505368	9/3/2018	2/14/2019	20	2	2019-05-13	283	0	1	became suppressed	1	1	3	Naive	male	suppressed	more than primary	unemployed	rural	0	1	tx success
MAN052	0	1	55	2015-08-17	1	2	1	20.1	55.5	1.66	no	0	yes	yes			Efavirenz	Efavirenz		no	no	neither	4	14	4	5	8/10/2015	310751	8/10/2015	.		4	2015-09-15	29	0		BL detectable, unknown outcome	0	1	8	on ART detectable	male	unknown	less than primary	employed full time	rural	0	0	died
MAN004	0	1	55	2015-02-20	0	2	1	16.5	45	1.65	yes	1	yes	no	no	yes	Efavirenz	LPVr	14.5	no	yes	injectable only	13	16	2	428	2/20/2015	40165	2/20/2015	.		1	2017-03-20	759	0		BL detectable, unknown outcome	0	1	8	Hx ART not active	male	unknown	less than primary	employed full time	rural	1	0	tx success
DGH401	1	2	49	2018-11-05	1	3	2	16	41.3	1.6	yes	2	yes	no	no	yes	Efavirenz	LPVr	13.5	yes	no	BDQ only	3	1	1	21	11/1/2018	42900	11/1/2018	7/10/2019	132000	2	2019-09-17	319	0	0	never suppressed	0	0	2	Hx ART not active	female	detectable	less than primary	employed part time	township	2	0	tx success
DMH430	1	1	44	2019-01-23	1	0	5	18.2	49	1.64	yes	1	yes	no			LPVr			yes	no	BDQ only	0	5	0	75	1/8/2019	1320	10/29/2015	.		5	2019-06-25	153	0		BL detectable, unknown outcome	0	1	3	Hx ART not active	male	unknown	less than primary	unemployed	rural	1	2	LTFU
KDZ078	1	2	30	2015-08-26	8	2	3	19.2	48	1.58	no	0	no	no	no	no	Efavirenz		13	no	yes	injectable only	12	8	1	204	8/13/2015	4891	8/13/2015	9/18/2017	20	2	2017-06-27	671	0	1	became suppressed	1	1	7	Naive	female	suppressed	more than primary	employed full time	urban or suburban	0	0	tx success
DGH018	1	2	33	2015-03-04	3	2	3	14.3	33.8	1.54	yes	1	yes	yes	no	no	Efavirenz		18.5	no	yes	injectable only	12	11	0	207	2/19/2015	2234	3/3/2015	9/21/2016	533	1	2016-10-08	584	0	0	never suppressed	0	0	2	on ART detectable	female	detectable	primary complete	employed full time	urban or suburban	1	0	tx success
KDZ115	1	2	47	2016-02-24	2	0	2	19.5	50	1.6	yes	1	yes	yes	no	no	Efavirenz		14	no	yes	injectable only	2	4	0	441	9/18/2014	1310	9/18/2014	11/28/2017	150	1	2017-11-25	640	0	1	became suppressed	1	1	7	on ART detectable	female	suppressed	primary complete	unemployed	township	1	0	tx success
DMH443	1	1	32	2019-04-29	3	0	5	18	46	1.6	no	0	yes	yes			Nevirapine			yes	no	BDQ only	0	3	0	78	4/15/2019	717212	3/15/2019	.		5	2019-11-29	225	0		BL detectable, unknown outcome	0	1	3	on ART detectable	male	unknown	primary complete	unemployed	rural	0	1	LTFU
NKQ121	1	1	39	2016-03-08	6	2	2	25.7	85	1.82	no	0	no	no	no	no	Efavirenz	Efavirenz	18	yes	yes	both	9	11	8	117	3/8/2016	67395	3/8/2016	8/31/2017	21	1	2017-11-23	758	0	1	became suppressed	1	1	4	Naive	male	suppressed	more than primary	employed full time	township	0	0	tx success
DGH084	1	1	37	2016-11-18	3	2	2	17.7	53	1.73	yes	1	yes	yes			Efavirenz	Nevirapine		no	no	neither	4	4	1	18	11/21/2016	625000	11/21/2016	.		4	2016-12-03	12	0		BL detectable, unknown outcome	0	1	2	on ART detectable	male	unknown	primary complete	employed full time	township	1	0	died
HLA039	0	2	23	2015-08-05	4	0	1		51.6		no	0	no	no	no	no	Efavirenz		10	no	yes	injectable only	5	8	0	101	8/4/2015	125853	8/4/2015	1/19/2017	20	1	2017-01-19	530	0	1	became suppressed	1	1	5	Naive	female	suppressed	more than primary	unemployed	rural	0	0	tx success
mur114	1	2	31	2017-03-02	4	0	1		40		yes	1	yes	yes			Efavirenz	LPVr		no	yes	injectable only	11	7	0	1	2/24/2017	1580000	2/24/2017	.		4	2017-04-23	52	0		BL detectable, unknown outcome	0	1	10	on ART detectable	female	unknown	more than primary	unemployed	rural	1	0	died
CBH011	0	2	35	2016-02-03	4	2	1	20.2	59	1.71	no	0	no	no						no	yes	BDQ only	0	0	0	156	1/26/2016	116353	1/26/2016	.		5	2016-04-27	84	0		BL detectable, unknown outcome	0	1	1	Naive	female	unknown	more than primary	employed full time	rural	0		LTFU
HLA185	0	1	26	2017-06-12	3	0	2	17.8	48	1.64	yes	1	yes	yes			Efavirenz			no	yes	injectable only	9	1	0	14	5/10/2017	172000	5/10/2017	.		5	2017-12-19	220	0		BL detectable, unknown outcome	0	1	5	on ART detectable	male	unknown	primary complete	unemployed	township	1	0	LTFU
HLA035	0	2	59	2015-07-13	3	4	1		54.1		yes	1	no	no	no	no	Efavirenz		14.5	no	yes	injectable only	8	9	1	135	7/12/2015	77077	7/7/2015	12/15/2016	20	1	2016-12-15	524	0	1	became suppressed	1	1	5	Naive	female	suppressed	primary complete	unemployed	rural	1	0	tx success
CBH242	0	1	52	2017-08-21	2	0	1	23.5	61	1.61	no	0		no	no	yes	Nevirapine	LPVr	22.5	yes	no	BDQ only	1	2	0	144	8/11/2017	496000	8/16/2017	6/14/2018	11310000	2	2018-08-12	347	0	0	never suppressed	0	0	1	on ART detectable	male	detectable	primary complete	unemployed	rural	0	1	tx success
SMH334	0	2	39	2019-05-04	3	0	1	19.8	60	1.74	no	0	yes	yes			Nevirapine	Nevirapine		yes	no	BDQ only	4	2	0		.	101000	4/18/2019	2/10/2020	136	5	2020-03-25	326	0	1	became suppressed	1	1	11	on ART detectable	female	suppressed	primary complete	unemployed	rural	0	1	LTFU
JPH107	0	1	34	2015-08-20	4	0	2	21.8	60	1.66	yes	1	yes	yes			Efavirenz			no	yes	injectable only	0	2	0		.	619172	4/17/2015	.		5	2016-12-15	483	0		BL detectable, unknown outcome	0	1	6	on ART detectable	male	unknown	more than primary	unemployed	township	1	0	LTFU
FGH015	1	2	33	2015-02-12	3	2	2	40.9	92.1	1.5	no	0	no	no	no	no	Efavirenz	Efavirenz	18.5	no	yes	injectable only	12	12	3	239	2/13/2015	151921	2/9/2015	.		1	2016-11-10	636	0		BL detectable, unknown outcome	0	1	4	Naive	female	unknown	primary complete	employed full time	township	0	0	tx success
JPH035	0	2	33	2015-02-12	3	0	2	15.5	33	1.46	yes	1	no	no			Efavirenz	LPVr		no	yes	injectable only	1	3	0	23	2/2/2015	1049912	2/9/2015	.		5	2015-10-19	249	0		BL detectable, unknown outcome	0	1	6	Naive	female	unknown	primary complete	unemployed	township	1	0	LTFU
HLA012	0	2	35	2015-04-09	3	0	2		68.6		yes	1	yes	no	no	no	Efavirenz		11.5	no	yes	injectable only	2	12	0	41	4/9/2015	171958	4/9/2015	11/24/2016	105000	1	2016-12-22	618	0	0	never suppressed	0	0	5	Hx ART not active	female	detectable	primary complete	unemployed	township	1	0	tx success
MAN002	0	2	31	2015-02-16	1	0	1	17.3	47	1.65	yes	1	no	no			Efavirenz			no	yes	injectable only	9	13	2	37	2/5/2015	199021	2/10/2015	.		5	2015-07-08	142	0		BL detectable, unknown outcome	0	1	8	Naive	female	unknown	less than primary	unemployed	rural	1	0	LTFU
DGH265	1	2	45	2017-11-17	3	2	2	19.6	45.9	1.53	no	0	yes	yes	yes	no	Efavirenz	Nevirapine	19	yes	yes	both	2	7	7	83	10/12/2017	417	8/30/2017	5/7/2019	20	1	2019-06-13	573	0	1	became suppressed	1	1	2	on ART detectable	female	suppressed	primary complete	employed full time	township	0	0	tx success
KDZ070	1	1	42	2015-07-31	3	0	1	17.5	48.7	1.67	yes	1	no	no			Efavirenz			no	yes	injectable only	10	4	2	17	7/15/2015	2282115	7/31/2015	8/4/2016	222	5	2016-02-23	207	0	1	became suppressed	1	1	7	Naive	male	suppressed	primary complete	unemployed	rural	1	0	LTFU
HLA050	0	1	34	2015-09-14	2	0	1		62.5		yes	1	yes	yes			LPVr			no	yes	injectable only	2	7	0	167	9/9/2015	62625	9/9/2015	.		5	2016-07-26	315	0		BL detectable, unknown outcome	0	1	5	on ART detectable	male	unknown	primary complete	unemployed	rural	1	2	LTFU
NKQ302	1	1	35	2017-02-07	3	2	1	21.2	59.2	1.67	yes	1	yes	yes			Efavirenz	LPVr		no	yes	injectable only	1	3	2	41	2/7/2017	1056386	1/13/2017	.		3	2019-01-07	699	0		BL detectable, unknown outcome	0	1	4	on ART detectable	male	unknown	primary complete	employed full time	rural	1	0	tx failure
HLA063	0	1	23	2015-10-15	3	0	1		59		yes		no	no	no	no	Efavirenz		11	no	yes	injectable only	6	11	1	88	10/12/2015	2025642	10/12/2015	4/4/2017	50	1	2017-04-04	539	0	1	became suppressed	1	1	5	Naive	male	suppressed	primary complete	unemployed	rural		0	tx success
DGH291	1	2	31	2018-01-17	3	2	2	15.8	44.5	1.68	no	0	yes	no	no	no	Efavirenz		14	no	yes	injectable only	5	2	0	246	1/5/2018	116000	1/5/2018	.		1	2018-10-18	274	0		BL detectable, unknown outcome	0	1	2	Hx ART not active	female	unknown	primary complete	employed full time	township	0	0	tx success
MPH243	1	1	54	2019-05-23	1	2	2	21.4	59	1.66	no	0	no	no	no	no	Nevirapine		16.5	yes	no	BDQ only	2	0	0	158	5/23/2019	3480	5/23/2019	.		1	2020-03-16	1028	0		BL detectable, unknown outcome	0	1	9	Naive	male	unknown	less than primary	employed full time	township	0	1	tx success
CBH261	0	2	38	2017-11-06	1	0	1	19.6	44	1.5	no	0	yes	yes			Efavirenz	Nevirapine		yes	no	BDQ only	1	4	1		.	3600	11/6/2017	.		3	2018-03-28	142	0		BL detectable, unknown outcome	0	1	1	on ART detectable	female	unknown	less than primary	unemployed	rural	0	0	tx failure
MPH133	1	1	26	2017-09-06	1	0	2	18.6	55	1.72	yes	2	yes	yes	no	no	LPVr		15	yes	no	BDQ only	0	1	0	39	6/9/2015	2530000	8/15/2017	7/11/2018	130000	2	2018-07-18	315	0	0	never suppressed	0	0	9	on ART detectable	male	detectable	less than primary	unemployed	township	2	2	tx success
cbh200	0	1	33	2017-04-19	4	0	1	15.5	47	1.74	no	0	no	no			Efavirenz	Efavirenz		no	yes	injectable only	2	1	1	21	4/3/2017	165000	4/10/2017	.		5	2018-04-05	350	0		BL detectable, unknown outcome	0	1	1	Naive	male	unknown	more than primary	unemployed	rural	0	0	LTFU
HLA108	0	1	24	2016-04-28	3	0	1		47.6		no	0	yes	no			Efavirenz			no	yes	injectable only	3	1	1	28	4/5/2016	103099	4/5/2016	10/19/2017	48700	4	2017-12-10	604	0	0	never suppressed	0	0	5	Hx ART not active	male	detectable	primary complete	unemployed	rural	0	0	died
MAN166	0	2	28	2016-07-25	3	0	1	21	62	1.72	no	0	yes	yes	no	no	Efavirenz		16	no	yes	injectable only	2	10	0	18	7/25/2016	395000	7/25/2016	8/30/2018	985	1	2018-06-05	680	0	0	never suppressed	0	0	8	on ART detectable	female	detectable	primary complete	unemployed	rural	0	0	tx success
DGH161	1	2	28	2017-04-26	1	3	5	22.3	46.9	1.45	yes	1	yes	yes			Nevirapine			yes	yes	both	0	3	0	211	4/24/2017	49200	4/24/2017	.		5	2018-03-17	326	0		BL detectable, unknown outcome	0	1	2	on ART detectable	female	unknown	less than primary	employed part time	rural	1	1	LTFU
MUR239	1	1	38	2017-09-14	4	2	1	16.8	48	1.69	yes	2	yes	yes	no	no	LPVr		16.5	yes	yes	both	0	2	1	36	1/31/2017	251000	1/31/2017	11/27/2018	766000	2	2018-10-18	399	0	0	never suppressed	0	0	10	on ART detectable	male	detectable	more than primary	employed full time	rural	2	2	tx success
NKQ382	1	1	29	2017-05-25	4	0	2	21	61.4	1.71	no	0	yes	yes	no	yes	Efavirenz	LPVr	18	yes	yes	both	4	3	0	189	5/25/2017	151282	5/25/2017	.		1	2018-04-05	315	0		BL detectable, unknown outcome	0	1	4	on ART detectable	male	unknown	more than primary	unemployed	township	0	0	tx success
KDZ158	1	1	44	2016-07-29	4	3	1	22.8	65	1.69	yes	2	yes	yes	no	no	Efavirenz		13	no	yes	injectable only	2	1	0	182	7/12/2016	644	7/29/2016	.		1	2018-01-25	545	0		BL detectable, unknown outcome	0	1	7	on ART detectable	male	unknown	more than primary	employed part time	rural	2	0	tx success
MAN035	0	1	27	2015-06-19	3	1	1	19.7	61	1.76	yes	1	yes	yes	no	no	Efavirenz		18	no	yes	injectable only	6	9	1	477	5/27/2015	1095	6/22/2015	.		1	2017-07-05	798	0		BL detectable, unknown outcome	0	1	8	on ART detectable	male	unknown	primary complete	unemployed	rural	1	0	tx success
HLA040	0	1	26	2015-08-17	3	0	1		55.5		no	0	no	no	no	no	Efavirenz		10.5	no	yes	injectable only	2	9	0	12	8/6/2015	1142217	8/11/2015	.		1	2017-04-13	609	0		BL detectable, unknown outcome	0	1	5	Naive	male	unknown	primary complete	unemployed	rural	0	0	tx success
CBH173	0	1	35	2017-02-06	4	2	1	18.3	58	1.78	yes	1	no	no			Efavirenz			no	yes	injectable only	1	2	0	571	2/2/2017	146000	1/24/2017	1/30/2018	233000	5	2017-12-28	325	0	0	never suppressed	0	0	1	Naive	male	detectable	more than primary	employed full time	rural	1	0	LTFU
JPH134	0	1	34	2015-12-03	3	0	2	17.1	50	1.71	yes	3	yes	yes			Efavirenz			no	yes	injectable only	0	6	0	3	12/4/2015	4763	12/4/2015	.		4	2016-06-22	202	0		BL detectable, unknown outcome	0	1	6	on ART detectable	male	unknown	primary complete	unemployed	township	2	0	died
MUR179	1	2	35	2017-06-15	8	2	2	33.2	84	1.59	no	0	yes	yes			LPVr			yes	no	BDQ only	7	13	3	20	6/15/2017	745000	6/15/2017	9/7/2017	867000	4	2017-09-26	103	0	0	never suppressed	0	0	10	on ART detectable	female	detectable	more than primary	employed full time	township	0	2	died
HLA191	0	2	27	2017-05-23	3	0	1	17.5	47	1.64	yes		yes	yes			Efavirenz			no	yes	injectable only	0	0	0	196	5/8/2017	463	5/8/2017	.		5	2017-11-29	190	0		BL detectable, unknown outcome	0	1	5	on ART detectable	female	unknown	primary complete	unemployed	rural		0	LTFU
MUR016	1	1	46	2016-06-14	3	2	2	20.1	49	1.56	yes	1	yes	yes	no	yes	Efavirenz	LPVr	13	no	yes	injectable only	5	5	2	13	6/8/2016	44748	6/8/2016	4/25/2018	2040000	1	2017-12-18	552	0	0	never suppressed	0	0	10	on ART detectable	male	detectable	primary complete	employed full time	township	1	0	tx success
DMH446	1	1	35	2019-04-25	2	0	2	16.5	45	1.65	yes	1	yes	no	no	no	LPVr	LPVr	16	yes	no	BDQ only	6	7	1	10	4/9/2019	895295	4/12/2019	.		1	2020-03-06	316	0		BL detectable, unknown outcome	0	1	3	Hx ART not active	male	unknown	primary complete	unemployed	township	1	2	tx success
SMH266	0	2	30	2018-08-24	3	0	1	17.2	40.2	1.53	yes	1	yes	yes			Efavirenz	LPVr		yes	no	BDQ only	2	6	0	4	8/22/2018	7120	8/22/2018	.		4	2018-09-26	33	0		BL detectable, unknown outcome	0	1	11	on ART detectable	female	unknown	primary complete	unemployed	rural	1	0	died
CBH102	0	2	17	2016-07-18	4	0	1	22.5	48	1.46	yes	1	yes	yes			LPVr			no	yes	injectable only	1	2	1	428	6/17/2016	2610	6/17/2016	.		3	2017-09-05	414	0		BL detectable, unknown outcome	0	1	1	on ART detectable	female	unknown	more than primary	unemployed	rural	1	2	tx failure
dgh361	1	1	35	2018-07-25	0	3	2	27.9	79.8	1.69	no	0	no	no	yes	no	Nevirapine	Efavirenz	17	yes	no	BDQ only	9	11	2	120	7/12/2018	253000	7/12/2018	11/26/2019	20	2	2019-06-09	326	0	1	became suppressed	1	1	2	Naive	male	suppressed	less than primary	employed part time	township	0	1	tx success
MUR392	1	1	47	2018-05-29	0	0	1	17.1	47	1.66	yes	1	yes	yes	yes	no	Nevirapine	Efavirenz	16	yes	no	BDQ only	11	2	0	24	5/21/2018	650	5/21/2018	.		2	2019-05-07	343	0		BL detectable, unknown outcome	0	1	10	on ART detectable	male	unknown	less than primary	unemployed	rural	1	1	tx success
CBH130	0	1	54	2016-09-19	4	2	2	20.7	59	1.69	no	0	no	no			Efavirenz	Efavirenz		no	yes	injectable only	0	2	0	194	9/12/2016	451000	9/12/2016	.		5	2017-07-27	311	0		BL detectable, unknown outcome	0	1	1	Naive	male	unknown	more than primary	employed full time	township	0	0	LTFU
HLA097	0	1	27	2016-03-04	4	2	1	15.6	49.9	1.79	yes	1	no	no			Efavirenz			no	yes	injectable only	1	2	0	92	2/29/2016	212783	2/29/2016	.		5	2017-02-01	335	0		BL detectable, unknown outcome	0	1	5	Naive	male	unknown	more than primary	employed full time	rural	1	0	LTFU
NKQ439	1	1	30	2017-08-08	4	2	2	19.5	54.5	1.67	no	0	no	no			Efavirenz	Nevirapine		yes	yes	both	2	2	0	97	7/22/2017	150759	7/22/2017	.		4	2017-12-17	131	0		BL detectable, unknown outcome	0	1	4	Naive	male	unknown	more than primary	employed full time	township	0	0	died
HLA340	0	1	27	2019-05-09	3	0	1	14.3	37	1.61	no	0	yes	yes	no	no	other second line		17	yes	no	BDQ only	2	4	0	82	5/3/2019	830	5/8/2019	.		1	2020-06-04	392	0		BL detectable, unknown outcome	0	1	5	on ART detectable	male	unknown	primary complete	unemployed	rural	0	3	tx success
man225	0	2	40	2016-12-12	9	1	1	25.8	63.5	1.57	no	0	no	no	no	no	Efavirenz		15.5	no	yes	injectable only	4	5	1	192	12/7/2016	53600	12/7/2016	7/14/2018	20	1	2018-07-09	574	0	1	became suppressed	1	1	8	Naive	female	suppressed	primary complete	unemployed	rural	0	0	tx success
DMH435	1	1	31	2019-02-07	4	3	2	17.9	53	1.72	yes	2	yes	no			LPVr			yes	no	BDQ only	0	6	0	52	2/5/2019	38746	9/11/2018	3/11/2020	155859	5	2020-06-09	488	0	0	never suppressed	0	0	3	Hx ART not active	male	detectable	more than primary	employed part time	township	2	2	LTFU
JPH146	0	2	26	2016-02-16	3	0	2	25	54	1.47	no	0	yes	yes			Efavirenz			no	yes	injectable only	0	2	0	803	1/8/2016	400	1/8/2016	.		5	2016-10-30	257	0		BL detectable, unknown outcome	0	1	6	on ART detectable	female	unknown	primary complete	unemployed	township	0	0	LTFU
CBH025	0	1	16	2016-02-17	4	5	1	14.3	40	1.67	yes	1	yes	yes	no	yes	Efavirenz	LPVr	10	no	yes	injectable only	2	5	0	179	2/15/2016	41805	2/15/2016	7/13/2017	1270000	1	2017-08-10	540	0	0	never suppressed	0	0	1	on ART detectable	male	detectable	more than primary	unemployed	rural	1	0	tx success
cbh184	0	1	50	2017-02-20	5	7	2	14.3	40	1.67	yes	2	yes	yes			Efavirenz			no	yes	injectable only	2	8	1	2	1/18/2017	456000	1/18/2017	.		4	2017-08-18	176	0		BL detectable, unknown outcome	0	1	1	on ART detectable	male	unknown	more than primary	employed part time	township	2	0	died
FGH037	1	1	33	2015-04-30	4	0	2	36.4	61.6	1.3	no	0	no	no	yes	no	Efavirenz	Nevirapine	19	yes	no	BDQ only	11	10	3	97	4/30/2015	2593228	4/30/2015	.		1	2017-02-07	649	0		BL detectable, unknown outcome	0	1	4	Naive	male	unknown	more than primary	unemployed	township	0	0	tx success
JPH220	0	1	32	2017-02-14	3	3	2	18	50.9	1.68	yes	2	yes	yes			Efavirenz	Efavirenz		yes	yes	both	0	2	1	116	2/14/2017	4580600	2/14/2017	.		5	2017-10-03	231	0		BL detectable, unknown outcome	0	1	6	on ART detectable	male	unknown	primary complete	employed part time	township	2	0	LTFU
MUR145	1	1	39	2017-04-20	4	3	1	17	52	1.75	yes	2	yes	no			Efavirenz	Nevirapine		yes	no	BDQ only	0	6	1	180	4/13/2017	614	4/24/2017	.		5	2018-01-14	269	0		BL detectable, unknown outcome	0	1	10	Hx ART not active	male	unknown	more than primary	employed part time	rural	2	0	LTFU
CBH110	0	2	26	2016-08-01	3	0	1	23.1	39	1.3	no	0	no	no						no	yes	injectable only	4	3	1	24	7/26/2016	710000	7/26/2016	10/25/2016	4930	5	2016-12-29	150	0	0	never suppressed	0	0	1	Naive	female	detectable	primary complete	unemployed	rural	0		LTFU
CBH295	0	1	60	2018-02-14	0	4	1	20.4	59	1.7	no	0	no	no	no	no	Nevirapine		13.5	yes	no	BDQ only	1	0	2	79	2/12/2018	174000	2/12/2018	11/13/2018	667000	1	2018-11-13	272	0	0	never suppressed	0	0	1	Naive	male	detectable	less than primary	unemployed	rural	0	1	tx success
MAN399	0	1	21	2018-06-15	3	5	1	18.8	53	1.68	no	0	yes	yes	no	no	LPVr		14	no	yes	injectable only	1	1	2	322	6/12/2018	3300	6/12/2018	12/21/2018	56800	1	2019-05-03	322	0	0	never suppressed	0	0	8	on ART detectable	male	detectable	primary complete	unemployed	rural	0	2	tx success
KDZ131	1	1	37	2016-04-20	3	2	1	22.8	57	1.58	no	0	no	no	no	yes	Nevirapine	LPVr	18	yes	no	BDQ only	3	1	2	493	4/12/2016	127000	4/20/2016	.		1	2017-11-28	587	0		BL detectable, unknown outcome	0	1	7	Naive	male	unknown	primary complete	employed full time	rural	0	1	tx success
KDZ028	1	1	35	2015-02-23	8	0	1	17.5	50	1.69	yes	1	no	no	no	no	Efavirenz		16	no	yes	injectable only	6	7	2	37	1/19/2015	313574	1/29/2015	.		1	2016-11-02	618	0		BL detectable, unknown outcome	0	1	7	Naive	male	unknown	more than primary	unemployed	rural	1	0	tx success
MPH030	1	1	36	2016-02-03	3	0	1	15.6	46.8	1.73	no	0	yes	yes	no	no	Efavirenz	Efavirenz	17	no	yes	injectable only	1	9	2	10	1/21/2016	630844	2/1/2016	8/21/2017	1420000	1	2017-10-09	614	0	0	never suppressed	0	0	9	on ART detectable	male	detectable	primary complete	unemployed	rural	0	0	tx success
HLA202	0	1	20	2017-07-25	3	0	1	14.9	45	1.74	yes	1	no	no	no	no	Efavirenz		12	no	yes	injectable only	11	6	0	156	7/3/2017	458	7/3/2017	11/29/2017	50	2	2018-08-01	379	0	1	became suppressed	1	1	5	Naive	male	suppressed	primary complete	unemployed	rural	1	0	tx success
NKQ245	1	1	40	2016-10-20	4	0	2	22.1	70	1.78	no	0	no	no	no	no	Nevirapine	Nevirapine	18	yes	yes	both	3	0	4	178	10/10/2016	19097	10/10/2016	.		1	2018-04-19	546	0		BL detectable, unknown outcome	0	1	4	Naive	male	unknown	more than primary	unemployed	township	0	1	tx success
DGH145	1	1	31	2017-03-28	4	0	2		51.8		no	0	yes	yes	no	no	Efavirenz		14	no	yes	injectable only	2	7	1	236	3/14/2017	29000	3/14/2017	8/28/2018	20	1	2018-10-23	577	0	1	became suppressed	1	1	2	on ART detectable	male	suppressed	more than primary	unemployed	township	0	0	tx success
CBH254	0	1	40	2017-10-23	4	2	1	42.5	73	1.31	no	0	no	no	no	yes	Nevirapine	LPVr	15.5	yes	no	BDQ only	9	8	2	18	10/16/2017	3080000	10/16/2017	3/28/2018	491	2	2018-11-05	375	0	0	never suppressed	0	0	1	Naive	male	detectable	more than primary	employed full time	rural	0	1	tx success
SMH202	0	2	37	2018-01-08	3	0	2	22.2	54	1.56	yes	1	yes	no	yes	no	Efavirenz	Nevirapine	16	yes	no	BDQ only	8	19	0	75	1/8/2018	766000	1/8/2018	8/21/2018	572000	2	2018-10-10	275	0	0	never suppressed	0	0	11	Hx ART not active	female	detectable	primary complete	unemployed	township	1	0	tx success
CBH214	0	1	31	2017-05-22	3	0	2	17.8	54	1.74	yes	1	yes	yes			Efavirenz			no	yes	injectable only	0	2	0	261	5/17/2017	12500	5/17/2017	.		5	2019-01-04	592	0		BL detectable, unknown outcome	0	1	1	on ART detectable	male	unknown	primary complete	unemployed	township	1	0	LTFU
NKQ396	1	1	39	2017-06-06	4	0	2	20.5	58.6	1.69	no	0	no	no			Nevirapine	LPVr		yes	no	BDQ only	1	1	0	151	5/23/2017	25746	5/23/2017	.		5	2018-04-20	318	0		BL detectable, unknown outcome	0	1	4	Naive	male	unknown	more than primary	unemployed	township	0	1	LTFU
NKQ296	1	1	30	2017-01-24	3	0	1	16.6	50.7	1.75	yes	1	yes	yes			Efavirenz	Nevirapine		yes	yes	both	8	4	1	304	1/24/2017	13705	1/24/2017	.		5	2018-03-27	427	0		BL detectable, unknown outcome	0	1	4	on ART detectable	male	unknown	primary complete	unemployed	rural	1	0	LTFU
MUR280	1	1	31	2017-11-16	3	0	1	18.5	48	1.61	yes	1	yes	yes	yes	no	Efavirenz	Nevirapine	13	yes	no	BDQ only	4	0	0	50	11/9/2017	1270000	11/9/2017	.		2	2018-09-25	319	0		BL detectable, unknown outcome	0	1	10	on ART detectable	male	unknown	primary complete	unemployed	rural	1	0	tx success
SMH002	0	1	18	2015-05-12	1	5	1	15.9	33	1.44	yes	1	yes	yes	no	no	Efavirenz	Efavirenz	10	no	yes	injectable only	11	11	0	156	5/8/2015	7150	4/15/2015	3/7/2017	16400	1	2017-05-09	728	0	0	never suppressed	0	0	11	on ART detectable	male	detectable	less than primary	unemployed	rural	1	0	tx success
cbh245	0	2	43	2017-09-04	0	0	1	29.3	76	1.61	yes	1	yes	yes			Efavirenz	LPVr		yes	yes	both	0	7	1	144	8/31/2017	142000	9/5/2017	10/18/2017	824000	4	2017-11-21	78	0	0	never suppressed	0	0	1	on ART detectable	female	detectable	less than primary	unemployed	rural	1	0	died
MPH115	1	2	42	2017-06-01	4	0	5	21.4	54	1.59	yes	1	yes	no	no	no	Efavirenz		15.5	yes	no	BDQ only	0	0	0	302	4/18/2017	624000	4/18/2017	5/4/2018	20	1	2018-03-22	293	0	1	became suppressed	1	1	9	Hx ART not active	female	suppressed	more than primary	unemployed	rural	1	0	tx success
DGH340	1	1	40	2018-04-06	3	3	1	15.4	50.5	1.81	yes	1	yes	yes	no	yes	Efavirenz	LPVr	21	yes	yes	both	10	14	3	61	4/23/2018	8640	4/13/2018	4/9/2019	64000	1	2019-04-23	364	0	0	never suppressed	0	0	2	on ART detectable	male	detectable	primary complete	employed part time	rural	1	0	tx success
JPH113	0	1	45	2015-09-03	4	2	2	29.9	50.5	1.3	yes	1	yes	yes			Efavirenz			no	yes	injectable only	3	0	0	96	9/2/2015	6053	9/2/2015	.		5	2016-12-15	469	0		BL detectable, unknown outcome	0	1	6	on ART detectable	male	unknown	more than primary	employed full time	township	1	0	LTFU
DGH149	1	1	49	2017-03-31	3	2	1	21.8	63	1.7	yes	1	yes	no			Efavirenz			no	yes	injectable only	0	4	0	289	3/29/2017	82400	3/29/2017	8/24/2017	196000	5	2017-11-14	229	0	0	never suppressed	0	0	2	Hx ART not active	male	detectable	primary complete	employed full time	rural	1	0	LTFU
NKQ465	1	2	38	2017-09-05	4	0	2	21.2	62.6	1.72	no	0	yes	no	yes	no	Nevirapine	Efavirenz	12.5	yes	no	BDQ only	1	1	0	5	9/4/2017	290359	9/4/2017	5/12/2018	1060	1	2018-06-05	273	0	0	never suppressed	0	0	4	Hx ART not active	female	detectable	more than primary	unemployed	township	0	1	tx success
MAN109	0	2	34	2016-03-14	1	2	1	19.4	43	1.49			yes	yes	no	no	Efavirenz		14	no	yes	injectable only	7	15	2	9	3/8/2016	2786	3/8/2016	10/16/2017	35700	1	2017-12-13	637	0	0	never suppressed	0	0	8	on ART detectable	female	detectable	less than primary	employed full time	rural		0	tx success
mur132	1	1	25	2017-04-11	4	3	1	13.9	41	1.72	no	0	yes	yes			Efavirenz	LPVr		yes	yes	both	11	1	1	144	4/11/2017	84900	4/11/2017	.		4	2017-08-11	122	0		BL detectable, unknown outcome	0	1	10	on ART detectable	male	unknown	more than primary	employed part time	rural	0	0	died
MPH085	1	1	32	2016-12-02	1	0	2	13.5	43.4	1.79	no	0	yes	no						no	yes	injectable only	1	4	0	53	10/25/2016	784658	10/25/2016	.		4	2017-01-29	58	0		BL detectable, unknown outcome	0	1	9	Hx ART not active	male	unknown	less than primary	unemployed	township	0		died
MPH141	1	1	56	2017-10-11	0	0	2	16.5	46	1.67	yes	1	yes	no	no	no	Nevirapine		13.5	yes	no	BDQ only	0	2	0	410	10/9/2017	43900	10/9/2017	.		2	2018-07-10	272	0		BL detectable, unknown outcome	0	1	9	Hx ART not active	male	unknown	less than primary	unemployed	township	1	1	tx success
MAN356	0	1	39	2018-01-22	5	2	1	24	76	1.78	yes	1	yes	yes	no	no	LPVr		20	yes	no	BDQ only	5	13	1	45	1/19/2018	1720000	1/19/2018	11/12/2018	10900	1	2018-11-12	294	0	0	never suppressed	0	0	8	on ART detectable	male	detectable	more than primary	employed full time	rural	1	2	tx success
HLA164	0	2	34	2017-01-16	4	2	1		63.8		yes	1	yes	no	no	no	Efavirenz		11.5	no	yes	injectable only	7	13	0	309	1/12/2017	730	1/12/2014	6/7/2018	50	1	2018-07-05	537	0	1	became suppressed	1	1	5	Hx ART not active	female	suppressed	more than primary	employed full time	rural	1	0	tx success
CBH121	0	2	44	2016-08-31	4	2	1	21.4	52	1.56	no	0	yes	yes			Efavirenz			no	yes	injectable only	5	1	0	69	8/11/2016	261000	8/30/2016	.		5	2017-03-19	200	0		BL detectable, unknown outcome	0	1	1	on ART detectable	female	unknown	more than primary	employed full time	rural	0	0	LTFU
DGH405	1	1	30	2018-11-29	3	2	1		57.1		yes	1	no	no	yes	no	Efavirenz	Nevirapine	15	yes	no	BDQ only	2	0	0	4	2/1/2018	84100	8/23/2018	.		1	2019-07-23	243	0		BL detectable, unknown outcome	0	1	2	Naive	male	unknown	primary complete	employed full time	rural	1	0	tx success
MPH102	1	1	37	2017-03-05	2	0	2	18.5	50.3	1.65	yes	1	yes	yes			LPVr			yes	yes	both	0	0	0	1	12/15/2016	1320	2/22/2017	.		4	2017-08-13	161	0		BL detectable, unknown outcome	0	1	9	on ART detectable	male	unknown	primary complete	unemployed	township	1	2	died
DGH280	1	2	29	2017-12-21	1	0	1	25.7	65.9	1.6	yes	1	yes	yes			Efavirenz	Nevirapine		yes	yes	both	2	21	2	19	11/8/2017	7140000	7/13/9999	.		4	2019-03-02	438	0		BL detectable, unknown outcome	0	1	2	on ART detectable	female	unknown	less than primary	unemployed	rural	1	0	died
HLA096	0	2	32	2016-02-29	3	0	1		51.8		yes	1	yes	yes	no	no	LPVr		13	no	yes	injectable only	5	12	1	304	2/26/2016	7852	2/26/2016	7/4/2018	118	1	2018-06-04	819	0	1	became suppressed	1	1	5	on ART detectable	female	suppressed	primary complete	unemployed	rural	1	2	tx success
MPH190	1	2	60	2018-08-03	1	0	2	17.7	47	1.63	yes	1	yes	yes	no	no	LPVr		17	yes	no	BDQ only	0	2	0	882	7/20/2018	2500	7/20/2018	11/5/2019	20	2	2019-07-10	341	0	1	became suppressed	1	1	9	on ART detectable	female	suppressed	less than primary	unemployed	township	1	2	tx success
MAN171	0	1	42	2016-08-08	0	0	1	20.2	62.5	1.76	yes	1	yes	yes			Efavirenz			no	yes	injectable only	5	8	0	272	7/28/2016	91400	7/28/2016	.		5	2018-02-13	554	0		BL detectable, unknown outcome	0	1	8	on ART detectable	male	unknown	less than primary	unemployed	rural	1	0	LTFU
JPH634	0	2	25	2019-06-20	3	0	2	17.5	41	1.53	no	0	no	no	yes	no	Nevirapine	Efavirenz	13	yes	no	BDQ only	1	9	0		.	29300	6/14/2019	10/8/2020	92856	1	2020-04-30	315	0	0	never suppressed	0	0	6	Naive	female	detectable	primary complete	unemployed	township	0	1	tx success
MPH201	1	2	29	2018-10-16	4	0	2	21.3	58	1.65	no	0	yes	yes	no	no	Nevirapine		16.5	yes	no	BDQ only	0	2	0	94	10/16/2018	4800	10/16/2018	6/5/2019	2420000	2	2019-07-24	281	0	0	never suppressed	0	0	9	on ART detectable	female	detectable	more than primary	unemployed	township	0	1	tx success
MPH206	1	2	26	2018-11-22	3	5	2	17.7	43	1.56	no	0	yes	no	no	no	Nevirapine		14	yes	no	BDQ only	0	0	0	295	11/22/2018	13200	11/22/2018	7/3/2019	2070	2	2019-09-11	293	0	0	never suppressed	0	0	9	Hx ART not active	female	detectable	primary complete	unemployed	township	0	1	tx success
NKQ162	1	2	46	2016-06-09	3	2	1	22.2	56	1.59	no	0	yes	yes	no	no	Efavirenz	Efavirenz	9.5	no	yes	injectable only	2	1	0	181	6/9/2016	5470	5/20/2016	.		2	2018-01-16	586	0		BL detectable, unknown outcome	0	1	4	on ART detectable	female	unknown	primary complete	employed full time	rural	0	0	tx success
NKQ080	1	2	35	2015-09-15	3	0	1	32.4	86	1.63	no	0	yes	yes	no	no	Efavirenz	Efavirenz	19	no	yes	injectable only	11	9	3	136	9/15/2015	7956	9/15/2015	6/15/2017	48	2	2017-03-15	547	0	1	became suppressed	1	1	4	on ART detectable	female	suppressed	primary complete	unemployed	rural	0	0	tx success
SMH024	0	1	33	2015-07-02	3	3	5	28.4	64	1.5	yes	1	no	no			Efavirenz			no	yes	injectable only	0	6	3	379	7/1/2015	2167	6/30/2015	.		5	2016-03-14	255	0		BL detectable, unknown outcome	0	1	11	Naive	male	unknown	primary complete	employed part time	rural	1	0	LTFU
MAN082	0	2	31	2015-11-02	1	1	1	15.8	40	1.59	no	0	yes	yes			Efavirenz			no	yes	injectable only	0	19	1	72	11/3/2015	161230	11/1/2015	12/1/2015	3139	5	2016-02-15	105	0	0	never suppressed	0	0	8	on ART detectable	female	detectable	less than primary	unemployed	rural	0	0	LTFU
SMH168	0	2	26	2017-08-29	3	0	1	18.2	46	1.59	yes	1	yes	yes			Efavirenz	Nevirapine		yes	yes	both	5	3	1	127	8/10/2017	1410	8/10/2017	.		5	2018-05-02	245	0		BL detectable, unknown outcome	0	1	11	on ART detectable	female	unknown	primary complete	unemployed	rural	1	0	LTFU
JPH005	0	2	28	2014-11-25	3	0	2	19.5	50	1.6	yes	1	yes	yes			Efavirenz			no	yes	injectable only	1	4	0	142	6/11/2014	32090	6/11/2014	12/11/2014	1630600	4	2015-01-25	61	0	0	never suppressed	0	0	6	on ART detectable	female	detectable	primary complete	unemployed	township	1	0	died
NKQ137	1	1	38	2016-04-21	3	0	2	17.9	52.4	1.71	yes	1	yes	yes	no	no	Efavirenz	Efavirenz	11	no	yes	injectable only	8	11	1		.	3555	4/21/2016	.		2	2018-06-05	767	0		BL detectable, unknown outcome	0	1	4	on ART detectable	male	unknown	primary complete	unemployed	township	1	0	tx success
CBH273	0	2	47	2017-12-04	4	0	1	25.3	60	1.54	no	0	no	no	yes	no	Nevirapine	Efavirenz	18.5	yes	no	BDQ only	2	3	0	205	11/29/2017	1420000	12/5/2017	5/28/2019	20	2	2019-06-28	571	0	1	became suppressed	1	1	1	Naive	female	suppressed	more than primary	unemployed	rural	0	1	tx success
MAN043	0	2	26	2015-07-10	1	2	1	19.7	55	1.67	no	0	yes	yes	no	no	Efavirenz		17.5	no	yes	injectable only	4	2	1	306	7/7/2015	956	7/10/2015	10/9/2017	41	1	2017-12-08	882	0	1	became suppressed	1	1	8	on ART detectable	female	suppressed	less than primary	employed full time	rural	0	0	tx success
JPH130	0	1	40	2015-11-12	3	0	2	20.8	58.8	1.68	yes	1	yes	yes			other first line	LPVr		no	yes	injectable only	2	3	1		.	147506	4/14/2015	9/13/2016	316228	5	2016-11-03	357	0	0	never suppressed	0	0	6	on ART detectable	male	detectable	primary complete	unemployed	township	1	3	LTFU
CBH264	0	2	25	2017-11-08	3	0	1	19	45	1.54	yes	1	no	no			Nevirapine			yes	no	BDQ only	1	3	0	54	11/8/2017	296000	.	.		4	2018-05-01	169	0		BL detectable, unknown outcome	0	1	1	Naive	female	unknown	primary complete	unemployed	rural	1	1	died
NKQ107	1	2	22	2015-12-17	4	0	2	42.3	72.6	1.31	no	0	no	no	no	no	Efavirenz		10.5	no	yes	injectable only	6	15	5	314	12/17/2015	193485	12/17/2015	.		1	2017-07-27	588	0		BL detectable, unknown outcome	0	1	4	Naive	female	unknown	more than primary	unemployed	township	0	0	tx success
MPH236	1	1	43	2019-04-03	3	0	2	16.8	43	1.6	yes	2	yes	no	no	no	LPVr		18	yes	no	BDQ only	0	2	0		.	261000	8/29/2018	.		2	2020-10-02	549	0		BL detectable, unknown outcome	0	1	9	Hx ART not active	male	unknown	primary complete	unemployed	township	2	2	tx success
MPH237	1	1	45	2019-04-12	1	0	2	14.7	45	1.75	yes	3	yes	no			Nevirapine	Nevirapine		yes	no	BDQ only	0	9	0	45	4/12/2019	1100000	4/12/2019	.		4	2019-05-17	35	0		BL detectable, unknown outcome	0	1	9	Hx ART not active	male	unknown	less than primary	unemployed	township	2	1	died
MPH240	1	2	26	2019-04-17	4	0	2	18.3	39.5	1.47	yes	2	yes	yes	no	no	LPVr		10	yes	no	BDQ only	0	2	0		.	1560	4/10/2019	.		1	2020-10-18	549	0		BL detectable, unknown outcome	0	1	9	on ART detectable	female	unknown	more than primary	unemployed	township	2	2	tx success
CBH213	0	2	44	2017-05-22	1	0	1	25.1	65	1.61	no	0	yes	yes	no	yes	Efavirenz	LPVr	16	yes	yes	both	1	0	1	927	5/17/2017	2100	5/17/2017	5/31/2018	30000	2	2018-05-31	374	0	0	never suppressed	0	0	1	on ART detectable	female	detectable	less than primary	unemployed	rural	0	0	tx success
MPH180	1	2	26	2018-06-27	3	2	2	21.7	58.4	1.64	no	0	no	no	no	no	Nevirapine		16.5	yes	no	BDQ only	1	1	0	31	6/25/2018	8330000	6/27/2018	.		2	2019-07-17	383	0		BL detectable, unknown outcome	0	1	9	Naive	female	unknown	primary complete	employed full time	township	0	1	tx success
HLA140	0	1	39	2016-09-01	3	0	1		47		no	0	no	no	no	no	Efavirenz		8.5	no	yes	injectable only	0	0	0	128	8/19/2016	3420000	8/19/2016	12/14/2017	50	1	2018-02-08	535	0	1	became suppressed	1	1	5	Naive	male	suppressed	primary complete	unemployed	rural	0	0	tx success
DGH278	1	1	21	2017-12-21	3	2	2	16.2	44.6	1.66	no	0	yes	yes	no	yes	Efavirenz	LPVr	15	yes	no	BDQ only	7	19	0	118	12/14/2017	342000	12/13/2017	8/22/2018	222000	2	2018-12-13	358	0	0	never suppressed	0	0	2	on ART detectable	male	detectable	primary complete	employed full time	township	0	0	tx success
MPH260	1	2	41	2019-08-30	3	3	2	19.9	47.7	1.55	yes	1	yes	no			Nevirapine			yes	no	BDQ only	0	0	0	34	8/16/2019	197000	8/16/2019	.		4	2019-09-29	30	0		BL detectable, unknown outcome	0	1	9	Hx ART not active	female	unknown	primary complete	employed part time	township	1	1	died
JPH296	0	1	31	2017-07-20	3	0	2	18.8	57.6	1.75	yes	1	yes	yes	yes	no	Efavirenz	Nevirapine	14.5	yes	no	BDQ only	0	9	1		.	433	.	.		2	2018-06-07	322	0		BL detectable, unknown outcome	0	1	6	on ART detectable	male	unknown	primary complete	unemployed	township	1	0	tx success
MPH139	1	2	38	2017-09-23	3	0	2	19.6	56	1.69	yes	1	yes	no	no	no	LPVr		15.5	yes	no	BDQ only	0	2	0	600	9/18/2017	6490	9/26/2017	8/8/2018	425	2	2018-08-08	319	0	0	never suppressed	0	0	9	Hx ART not active	female	detectable	primary complete	unemployed	township	1	2	tx success
NKQ068	1	2	43	2015-09-02	3	0	2	27	63.2	1.53	yes	1	yes	yes	no	no	LPVr		17	no	yes	injectable only	1	7	1	244	7/13/2015	118579	4/1/2015	.		2	2017-03-30	583	0		BL detectable, unknown outcome	0	1	4	on ART detectable	female	unknown	primary complete	unemployed	township	1	2	tx success
NKQ066	1	1	37	2015-08-27	4	0	2	11.8	35.8	1.74	yes	1	yes	yes			Efavirenz	LPVr		no	yes	injectable only	5	10	3		.	154202	8/26/2015	12/10/2015	154202	4	2015-12-10	107	0	0	never suppressed	0	0	4	on ART detectable	male	detectable	more than primary	unemployed	township	1	0	died
HLA336	0	1	43	2019-04-11	3	0	1	18.9	54	1.69	no	0	no	no			Nevirapine			yes	no	BDQ only	0	8	0	999	4/9/2019	157000	4/9/2019	.		4	2019-06-03	63	0		BL detectable, unknown outcome	0	1	5	Naive	male	unknown	primary complete	unemployed	rural	0	1	died
NKQ059	1	1	46	2015-08-11	2	0	2	17.5	57.4	1.81	yes	2	no	no			Efavirenz			no	yes	injectable only	9	0	0	727	8/11/2015	523	8/11/2015	3/31/2017	66	5	2017-03-21	588	0	1	became suppressed	1	1	4	Naive	male	suppressed	primary complete	unemployed	township	2	0	LTFU
DGH072	1	1	35	2015-07-03	3	3	1	16.2	46.9	1.7	yes	1	yes	no	no	no	Efavirenz	Efavirenz	19	no	yes	injectable only	9	16	2	173	6/9/2015	2127	6/9/2015	.		2	2017-02-19	599	0		BL detectable, unknown outcome	0	1	2	Hx ART not active	male	unknown	primary complete	employed part time	rural	1	0	tx success
MPH255	1	2	26	2019-07-18	1	0	2	20.2	48	1.54	yes	1	yes	no	no	no	Nevirapine		14	yes	no	BDQ only	0	1	0	282	7/19/2019	102000	7/19/2019	.		1	2020-04-18	274	0		BL detectable, unknown outcome	0	1	9	Hx ART not active	female	unknown	less than primary	unemployed	township	1	1	tx success
CBH155	0	2	39	2016-11-28	3	0	1	19.5	50	1.6	yes	1	yes	no			Efavirenz			no	yes	injectable only	0	0	1		10/18/2016	15800	10/18/2016	.		4	2016-12-12	11	0		BL detectable, unknown outcome	0	1	1	Hx ART not active	female	unknown	primary complete	unemployed	rural	1	0	died
KDZ021	1	2	29	2015-01-30	1	0	5	31.6	75	1.54	no	0	no	no	no	no	Efavirenz		15	no	yes	injectable only	3	2	2	279	12/29/2014	218642	1/30/2015	.		1	2017-01-24	725	0		BL detectable, unknown outcome	0	1	7	Naive	female	unknown	less than primary	unemployed	rural	0	0	tx success
FGH009	1	1	39	2015-01-15	2	0	2	17	49	1.7	yes	1	yes	no	no	no	Efavirenz		12	no	yes	injectable only	14	3	0	170	1/15/2015	592180	1/15/2015	.		1	2016-10-04	628	0		BL detectable, unknown outcome	0	1	4	Hx ART not active	male	unknown	primary complete	unemployed	township	1	0	tx success
SMH261	0	2	40	2018-08-02	3	0	1	17.5	42	1.55	yes	2	yes	no			Efavirenz	LPVr		yes	yes	both	4	6	1		7/24/2018	871000	7/24/2018	3/15/2019	66900	3	2019-04-29	270	0	0	never suppressed	0	0	11	Hx ART not active	female	detectable	primary complete	unemployed	rural	2	0	tx failure
SMH172	0	1	30	2017-09-08	3	2	1	18.8	55	1.71	yes	1	yes	yes	yes	no	Efavirenz	Nevirapine	19.5	yes	yes	both	6	12	0	20	9/5/2017	411000	9/5/2017	5/29/2018	607	2	2018-09-04	360	0	0	never suppressed	0	0	11	on ART detectable	male	detectable	primary complete	employed full time	rural	1	0	tx success
NKQ175	1	2	44	2016-07-12	3	0	1	20.7	52.3	1.59	yes	1	yes	yes	no	yes	Efavirenz	LPVr	15.5	no	yes	injectable only	0	1	0	82	7/11/2016	132959	7/12/2016	.		1	2018-04-12	639	0		BL detectable, unknown outcome	0	1	4	on ART detectable	female	unknown	primary complete	unemployed	rural	1	0	tx success
HLA194	0	2	44	2017-06-12	3	3	1			1.62	no	0	no	no			Efavirenz			no	yes	injectable only	11	15	4	42	5/28/2017	907000	5/30/2017	.		4	2017-08-21	80	0		BL detectable, unknown outcome	0	1	5	Naive	female	unknown	primary complete	employed part time	rural	0	0	died
DGH349	1	1	35	2018-05-23	3	0	2	16.4	47.5	1.7	yes	1	yes	no	no	no	LPVr		18	yes	no	BDQ only	3	7	2	29	4/24/2018	360000	5/15/2018	11/22/2018	6010	1	2019-04-23	335	0	0	never suppressed	0	0	2	Hx ART not active	male	detectable	primary complete	unemployed	township	1	2	tx success
MAN071	0	2	44	2015-09-28	1	1	1				yes	1	yes	yes			Efavirenz			no	no	neither	2	6	0	129	9/25/2015	3074	9/25/2015	.		4	2015-10-04	6	0		BL detectable, unknown outcome	0	1	8	on ART detectable	female	unknown	less than primary	unemployed	rural	1	0	died
MUR232	1	1	35	2017-09-12	3	2	2				no	0	yes	yes	yes	no	Efavirenz	Nevirapine	22.5	yes	yes	both	11	0	0	36	9/27/2017	1260000	9/7/2017	4/4/2018	85	1	2018-10-01	384	0	1	became suppressed	1	1	10	on ART detectable	male	suppressed	primary complete	employed full time	township	0	0	tx success
MUR053	1	2	32	2016-09-26	3	3	1	23.4	54	1.52	no	0	yes	no			Nevirapine	Efavirenz		yes	yes	both	9	10	1	123	9/27/2016	189000	9/27/2016	5/10/2017	23000	5	2017-08-07	315	0	0	never suppressed	0	0	10	Hx ART not active	female	detectable	primary complete	employed part time	rural	0	1	LTFU
DMH414	1	2	34	2018-11-20	4	3	1	22.1	53	1.55	yes	1	yes	yes	no	no	LPVr	LPVr	11	yes	no	BDQ only	2	8	0	89	11/15/2018	7763	11/15/2018	2/7/2020	50	1	2020-06-09	550	0	1	became suppressed	1	1	3	on ART detectable	female	suppressed	more than primary	employed part time	rural	1	2	tx success
DMH395	1	2	43	2018-08-31	3	2	2				yes	1	yes	no	yes	no	Nevirapine	Efavirenz	18.5	yes	no	BDQ only	1	6	0	12	8/28/2018	334897	8/28/2018	.		2	2019-07-18	321	0		BL detectable, unknown outcome	0	1	3	Hx ART not active	female	unknown	primary complete	employed full time	township	1	1	tx success
MUR252	1	1	40	2017-09-28	1	0	1	15.9	45	1.68	yes	1	yes	yes			Efavirenz			no	yes	injectable only	0	0	0	269	9/28/2017	633	9/20/2017	.		4	2017-10-01	3	0		BL detectable, unknown outcome	0	1	10	on ART detectable	male	unknown	less than primary	unemployed	rural	1	0	died
CBH137	0	2	32	2016-10-12	3	0	1	19.6	49	1.58	yes	1	yes	yes			Efavirenz			no	yes	injectable only	2	3	1	37	9/30/2016	214000	9/30/2016	.		4	2016-11-15	36	0		BL detectable, unknown outcome	0	1	1	on ART detectable	female	unknown	primary complete	unemployed	rural	1	0	died
MUR081	1	1	50	2017-01-24	1	3	4	17	55	1.8	no	0	yes	yes			Efavirenz	Nevirapine		yes	yes	both	10	10	3	117	1/9/2017	604000	1/19/2017	3/2/2017	393	4	2017-04-06	72	0	1	became suppressed	1	1	10	on ART detectable	male	suppressed	less than primary	employed part time	urban or suburban	0	0	died
MUR084	1	1	60	2017-01-17	3	7	1	15.7	55	1.87	yes	2	yes	yes			Efavirenz	LPVr		no	yes	injectable only	7	9	1	5	1/10/2017	232000	1/9/2017	6/15/2017	20	4	2017-06-21	153	0	1	became suppressed	1	1	10	on ART detectable	male	suppressed	primary complete	employed part time	rural	2	0	died
MUR013	1	1	32	2016-06-07	3	0	1	19.7	51	1.61	no	0	no	no			Efavirenz			no	yes	injectable only	10	7	1	141	6/7/2016	37035	6/7/2016	.		5	2017-05-10	337	0		BL detectable, unknown outcome	0	1	10	Naive	male	unknown	primary complete	unemployed	rural	0	0	LTFU
CBH044	0	2	44	2016-03-23	3	7	1	21.9	52	1.54	yes	3	yes	yes			LPVr			no	yes	injectable only	2	1	0	218	3/18/2016	257497	3/18/2016	.		3	2017-07-12	476	0		BL detectable, unknown outcome	0	1	1	on ART detectable	female	unknown	primary complete	employed part time	rural	2	2	tx failure
mur168	1	2	15	2017-05-25	3	5	1	17.1	38	1.49	yes	1	no	no	no	no	Efavirenz		11	no	yes	injectable only	1	3	0	167	5/8/2017	182000	5/8/2017	6/28/2018	20	1	2018-12-13	567	0	1	became suppressed	1	1	10	Naive	female	suppressed	primary complete	unemployed	rural	1	0	tx success
MUR160	1	1	41	2017-05-16	3	0	1	18.2	57	1.77	no	0	yes	yes	no	no	Efavirenz		16	no	yes	injectable only	6	4	1	139	5/14/2017	633	5/16/2017	4/16/2018	50	1	2018-11-29	562	0	1	became suppressed	1	1	10	on ART detectable	male	suppressed	primary complete	unemployed	rural	0	0	tx success
MAN081	0	2	36	2015-10-30	0	1	1	16.4	43	1.62	no	0	yes	yes			Efavirenz			no	yes	injectable only	12	19	3	17	10/29/2015	80862	10/29/2015	1/27/2017	648000	5	2017-04-24	542	0	0	never suppressed	0	0	8	on ART detectable	female	detectable	less than primary	unemployed	rural	0	0	LTFU
CBH178	0	2	36	2017-02-13	6	2	1	20	50	1.58	yes	1	yes	yes			Efavirenz			no	yes	injectable only	0	1	0	122	2/9/2017	54800	2/9/2017	.		4	2018-06-30	502	0		BL detectable, unknown outcome	0	1	1	on ART detectable	female	unknown	more than primary	employed full time	rural	1	0	died
MPH145	1	1	40	2017-11-01	3	0	2	16.3	51	1.77	yes	1	yes	no	no	no	Efavirenz	Efavirenz	15.5	yes	yes	both	0	5	0	36	11/2/2017	162507	8/19/2016	.		2	2018-09-13	316	0		BL detectable, unknown outcome	0	1	9	Hx ART not active	male	unknown	primary complete	unemployed	township	1	0	tx success
HLA084	0	2	26	2016-02-02	4	0	1	21.1	52	1.57	no	0	no	no	no	no	Efavirenz		11.5	no	yes	injectable only	1	10	0	147	2/1/2016	126865	2/1/2016	6/22/2017	20	1	2017-07-21	535	0	1	became suppressed	1	1	5	Naive	female	suppressed	more than primary	unemployed	rural	0	0	tx success
MAN185	0	1	29	2016-09-09	1	0	1	17.7	50.5	1.69	no	0	no	no	no	no	Efavirenz	Efavirenz	14.5	no	yes	injectable only	1	9	2	368	9/2/2016	83000	9/2/2016	3/14/2018	20	1	2018-05-16	614	0	1	became suppressed	1	1	8	Naive	male	suppressed	less than primary	unemployed	rural	0	0	tx success
MAN161	0	1	37	2016-07-15	4	0	1	21.1	66	1.77	yes	1	yes	yes	no	no	LPVr		17.5	no	yes	injectable only	3	4	2	154	7/15/2016	137000	7/12/2916	.		1	2018-05-25	679	0		BL detectable, unknown outcome	0	1	8	on ART detectable	male	unknown	more than primary	unemployed	rural	1	2	tx success
SMH219	0	1	49	2018-02-09	0	0	1	18.2	46	1.59	no	0	yes	yes	yes	no	Efavirenz	Nevirapine	16	yes	no	BDQ only	4	3	0	111	2/8/2018	227000	1/29/2018	12/3/2018	27000	2	2019-01-17	342	0	0	never suppressed	0	0	11	on ART detectable	male	detectable	less than primary	unemployed	rural	0	0	tx success
MPH137	1	1	28	2017-09-16	4	0	2	17.6	49	1.67	no	0	yes	no	no	no	Nevirapine		12.5	yes	no	BDQ only	0	1	0	30	3/31/2017	2140	3/31/2017	8/31/2018	505	1	2018-08-08	326	0	0	never suppressed	0	0	9	Hx ART not active	male	detectable	more than primary	unemployed	township	0	1	tx success
DMH384	1	2	68	2018-07-06	0	0	5	18	39.5	1.48	no	0	no	no	no	no	LPVr	Nevirapine	17	yes	no	BDQ only	8	6	1	104	7/4/2018	250963	7/6/2018	1/8/2019	40	2	2019-04-04	272	0	1	became suppressed	1	1	3	Naive	female	suppressed	less than primary	unemployed	rural	0	2	tx success
MAN003	0	2	39	2015-02-18	1	0	1		56		yes	1	yes	yes			LPVr	LPVr		no	yes	injectable only	15	20	4		.	1252	2/19/2015	5/9/2015	20	4	2015-06-15	117	0	1	became suppressed	1	1	8	on ART detectable	female	suppressed	less than primary	unemployed	rural	1	2	died
CBH089	0	2	36	2016-06-13	5	0	1	22.6	60	1.63	no	0	no	no	no	no			14	no	yes	injectable only	4	0	0	103	5/24/2016	258000	5/13/2016	.		2	2018-06-19	736	0		BL detectable, unknown outcome	0	1	1	Naive	female	unknown	more than primary	unemployed	rural	0		tx success
DMH351	1	1	39	2018-02-28	3	0	2	19.8	58	1.71	yes	1	yes	no	no	no	LPVr		14.5	yes	no	BDQ only	1	6	1	157	2/26/2018	3360000	2/28/2018	12/4/2018	33724	2	2019-01-03	309	0	0	never suppressed	0	0	3	Hx ART not active	male	detectable	primary complete	unemployed	township	1	2	tx success
HLA218	0	1	32	2017-09-27	4	0	1				no	0		no	no	no	Efavirenz		16	no	yes	injectable only	0	0	0	470	9/15/2017	2760	9/15/2017	2/6/2018	50	1	2018-06-28	280	0	1	became suppressed	1	1	5	on ART detectable	male	suppressed	more than primary	unemployed	rural	0	0	tx success
MUR135	1	2	35	2017-04-11	3	1	1	20.4	49	1.55	no	0	no	no	no	no	Efavirenz		11	no	yes	injectable only	5	7	0	795	4/7/2017	12600	4/7/2017	2/25/2019	41	2	2018-10-10	547	0	1	became suppressed	1	1	10	Naive	female	suppressed	primary complete	unemployed	rural	0	0	tx success
DGH129	1	1	48	2017-02-10	1	0	1	15.7	43.7	1.67	yes	1	no	no			Efavirenz	LPVr		yes	no	BDQ only	4	6	0	540	1/23/2017	7130000	1/23/2017	.		5	2018-08-01	535	0		BL detectable, unknown outcome	0	1	2	Naive	male	unknown	less than primary	unemployed	rural	1	0	LTFU
MUR314	1	1	70	2018-01-11	0	4	1	26.2	73	1.67	yes	1	no	no			Nevirapine			yes	no	BDQ only	5	2	0	159	1/10/2018	255000	1/10/2018	.		5	2018-08-22	224	0		BL detectable, unknown outcome	0	1	10	Naive	male	unknown	less than primary	unemployed	rural	1	1	LTFU
KDZ022	1	1	47	2015-01-30	2	7	5	25.4	88	1.86	no	0	no	no	no	no	Efavirenz		17	no	yes	injectable only	7	4	1	258	1/30/2015	221872	1/30/2015	10/11/2016	40	1	2016-11-08	648	0	1	became suppressed	1	1	7	Naive	male	suppressed	primary complete	employed part time	rural	0	0	tx success
DMH403	1	1	59	2018-09-20	1	0	2	15.8	49	1.76	yes	1	yes	yes			Efavirenz	LPVr		yes	no	BDQ only	1	1	2	108	9/13/2018	1150	9/13/2018	.		4	2018-10-04	14	0		BL detectable, unknown outcome	0	1	3	on ART detectable	male	unknown	less than primary	unemployed	township	1	0	died
MUR156	1	1	36	2017-05-09	7	0	1	20.6	66	1.79	yes	1	yes	no	no	no	Nevirapine		19	yes	no	BDQ only	2	9	0	104	5/5/2017	323000	5/5/2017	3/19/2018	49700	2	2018-05-15	371	0	0	never suppressed	0	0	10	Hx ART not active	male	detectable	more than primary	unemployed	rural	1	1	tx success
KDZ081	1	1	23	2015-09-07	3	0	2	18.6	47.5	1.6	no	0	no	no	no	no	Efavirenz		14	no	yes	injectable only	0	1	0	212	9/7/2015	103000	9/7/2015	.		1	2017-03-16	556	0		BL detectable, unknown outcome	0	1	7	Naive	male	unknown	primary complete	unemployed	township	0	0	tx success
HLA060	0	2	21	2015-10-15	2	0	1		39		yes		yes	yes			Efavirenz			no	yes	injectable only	4	6	1	118	10/8/2015	28386	10/8/2015	.		5	2017-05-18	581	0		BL detectable, unknown outcome	0	1	5	on ART detectable	female	unknown	primary complete	unemployed	rural		0	LTFU
HLA356	0	2	39	2019-08-12	1	0	1		73		yes	1	yes	yes			LPVr	LPVr		yes	no	BDQ only	0	1	0	554	5/28/2019	11600	5/28/2019	.		5	2020-04-07	239	0		BL detectable, unknown outcome	0	1	5	on ART detectable	female	unknown	less than primary	unemployed	rural	1	2	LTFU
HLA313	0	2	57	2019-01-01	8	2	1	18.9	62	1.81	no	0	no	no			Efavirenz			no	yes	injectable only	3	0	0	248	12/3/2018	4150	12/3/2018	6/12/2019	22	3	2019-06-13	194	0	1	became suppressed	1	1	5	Naive	female	suppressed	more than primary	employed full time	rural	0	0	tx failure
MPH048	1	2	27	2016-05-16	3	0	2	29	70.6	1.56	yes	1	yes	no			Efavirenz			yes	yes	both	2	2	1	680	5/17/2016	28317	1/5/2016	.		4	2017-08-28	468	0		BL detectable, unknown outcome	0	1	9	Hx ART not active	female	unknown	primary complete	unemployed	township	1	0	died
DMH373	1	1	35	2018-05-24	3	0	2	19.4	54	1.67	yes	1	yes	yes	no	yes	Efavirenz	LPVr	16.5	yes	yes	both	6	6	3	34	5/25/2018	61000	5/25/2018	2/5/2019	40	1	2019-03-28	306	0	1	became suppressed	1	1	3	on ART detectable	male	suppressed	primary complete	unemployed	township	1	0	tx success
KDZ033	1	2	33	2015-03-25	5	3	2	17.8	40	1.5	yes	2	no	no	no	no	Efavirenz		9	no	yes	injectable only	7	6	1	216	2/17/2015	18302	3/19/2015	.		1	2016-09-29	554	0		BL detectable, unknown outcome	0	1	7	Naive	female	unknown	more than primary	employed part time	township	2	0	tx success
MUR440	1	2	56	2018-07-25	0	0	1	21	60	1.69	no	0	no	no			Nevirapine	Nevirapine		yes	no	BDQ only	5	4	1	179	7/25/2018	879000	7/25/2018	.		4	2018-10-25	92	0		BL detectable, unknown outcome	0	1	10	Naive	female	unknown	less than primary	unemployed	rural	0	1	died
MAN295	0	1	40	2017-08-18	0	0	1	15.2	46	1.74	yes	1	yes	no			Nevirapine			yes	yes	both	6	5	1	50	8/4/2017	3260000	8/4/2017	.		5	2018-02-23	189	0		BL detectable, unknown outcome	0	1	8	Hx ART not active	male	unknown	less than primary	unemployed	rural	1	1	LTFU
MAN059	0	1	47	2015-09-08	0	1	1		47		yes	1	yes	yes	no	no	Efavirenz		13	no	yes	injectable only	5	7	1	143	9/3/2015	412	9/3/2015	6/14/2017	39	1	2017-09-15	745	0	1	became suppressed	1	1	8	on ART detectable	male	suppressed	less than primary	unemployed	rural	1	0	tx success
MUR163	1	1	27	2017-05-18	3	0	1	19.9	61	1.75	no	0	no	no	no	no	Nevirapine		16	no	yes	injectable only	0	7	0	547	5/23/2017	92100	5/23/2017	5/8/2018	24	2	2018-01-15	242	0	1	became suppressed	1	1	10	Naive	male	suppressed	primary complete	unemployed	rural	0	1	tx success
HLA288	0	1	46	2018-08-24	3	0	1	20	55	1.66	yes	1	yes	yes	no	no	Efavirenz		18	no	yes	injectable only	3	5	0	91	8/26/2018	32900	8/26/2018	.		2	2019-06-20	296	0		BL detectable, unknown outcome	0	1	5	on ART detectable	male	unknown	primary complete	unemployed	rural	1	0	tx success
DMH415	1	1	39	2018-11-13	0	0	1	16.5	51	1.76	yes	1	yes	no			LPVr	Efavirenz		yes	no	BDQ only	2	5	0	369	11/1/2018	122434	11/1/2018	.		5	2019-04-25	163	0		BL detectable, unknown outcome	0	1	3	Hx ART not active	male	unknown	less than primary	unemployed	rural	1	2	LTFU
MUR129	1	1	41	2017-04-04	3	7	1	18.9	54	1.69	yes	2	yes	no			Efavirenz	Nevirapine		yes	yes	both	8	9	1	130	4/4/2017	1030000	3/22/2017	.		4	2018-03-20	350	0		BL detectable, unknown outcome	0	1	10	Hx ART not active	male	unknown	primary complete	employed part time	rural	2	0	died
DGH360	1	1	60	2018-07-23	3	2	1	32.3	73.7	1.51	yes	1	yes	yes	no	no	unknown		15	yes	no	BDQ only	0	2	0	12	7/14/2018	1250000	7/14/2018	.		1	2019-06-03	342	0		BL detectable, unknown outcome	0	1	2	on ART detectable	male	unknown	primary complete	employed full time	rural	1	3	tx success
MUR197	1	1	13	2017-07-06	3	5	2	10.8	20	1.36	yes	1	yes	yes			Efavirenz	LPVr		no	yes	injectable only	4	4	0	10	7/7/2017	298000	7/7/2017	.		4	2017-09-21	77	0		BL detectable, unknown outcome	0	1	10	on ART detectable	male	unknown	primary complete	unemployed	township	1	0	died
KDZ126	1	1	41	2016-04-11	3	0	4	18.8	57	1.74	yes	1	yes	yes	no	yes	Efavirenz	LPVr	15	yes	yes	both	13	1	1	137	8/12/2015	11231	8/12/2015	8/21/2018	23602	2	2018-11-17	950	0	0	never suppressed	0	0	7	on ART detectable	male	detectable	primary complete	unemployed	urban or suburban	1	0	tx success
KDZ101	1	1	25	2016-01-13	5	0	2	23.4	63	1.64	no	0	no	no	no	no	Efavirenz		16	no	yes	injectable only	3	5	0	106	12/22/2015	841000	1/13/2016	2/8/2018	40	1	2017-11-14	671	0	1	became suppressed	1	1	7	Naive	male	suppressed	more than primary	unemployed	township	0	0	tx success
MUR068	1	2	44	2016-11-15	1	0	1	29.6	71	1.55	no	0	yes	yes	no	no	LPVr		16	yes	yes	both	1	5	1	118	11/15/2016	323000	8/10/2016	3/19/2018	1590	1	2018-04-16	517	0	0	never suppressed	0	0	10	on ART detectable	female	detectable	less than primary	unemployed	rural	0	2	tx success
DGH287	1	1	17	2018-01-11	3	5	1	21	62.9	1.73	yes	1	yes	yes	yes	no	Efavirenz	Nevirapine	19	yes	no	BDQ only	2	1	1	303	12/13/2017	1120	12/20/2017	9/11/2018	20	1	2018-12-18	341	0	1	became suppressed	1	1	2	on ART detectable	male	suppressed	primary complete	unemployed	rural	1	0	tx success
SMH225	0	2	47	2018-03-12	3	0	1	25.4	65	1.6	yes	1	yes	yes	yes	no	Efavirenz	Nevirapine	19.5	yes	yes	both	5	20	1		.	27300	3/7/2018	4/8/2019	182000	2	2018-12-28	291	0	0	never suppressed	0	0	11	on ART detectable	female	detectable	primary complete	unemployed	rural	1	0	tx success
MAN111	0	2	30	2016-04-04	4	1	1	23.1	66	1.69	no	0	no	no	no	no	Efavirenz		16	no	yes	injectable only	7	5	3	213	4/1/2016	35234	3/29/2016	10/11/2017	20	1	2018-01-06	642	0	1	became suppressed	1	1	8	Naive	female	suppressed	more than primary	unemployed	rural	0	0	tx success
MPH234	1	1	45	2019-03-25	3	0	2	15.6	44	1.68	no	0	yes	no	no	no			15	yes	no	BDQ only	0	4	0	203	8/31/2018	1870	4/5/2019	.		1	2020-02-18	330	0		BL detectable, unknown outcome	0	1	9	Hx ART not active	male	unknown	primary complete	unemployed	township	0		tx success
HLA129	0	2	31	2016-07-18	4	0	1		50		yes	1	no	no			Efavirenz			no	yes	injectable only	11	13	0	82	7/11/2016	3670000	7/11/2016	.		4	2016-08-27	46	0		BL detectable, unknown outcome	0	1	5	Naive	female	unknown	more than primary	unemployed	rural	1	0	died
MUR024	1	1	34	2016-07-05	3	3	1	16.1	45	1.67	yes	1	no	no	yes	no	Efavirenz	Nevirapine	17	yes	yes	both	5	14	1	373	6/28/2016	84300	7/1/2016	.		1	2018-10-09	826	0		BL detectable, unknown outcome	0	1	10	Naive	male	unknown	primary complete	employed part time	rural	1	0	tx success
jph268	0	2	31	2017-06-06	3	2	2	26.9	69.6	1.61	yes	1	yes	yes	yes	no	Efavirenz	Nevirapine	20	yes	yes	both	1	5	1	350	6/2/2017	461828	10/27/2016	10/16/2018	15700	1	2018-07-19	408	0	0	never suppressed	0	0	6	on ART detectable	female	detectable	primary complete	employed full time	township	1	0	tx success
JPH060	0	1	26	2015-04-16	3	0	2	18.1	53	1.71	yes	1	yes	yes	no	no	LPVr	LPVr	16	no	yes	injectable only	1	1	0		.	20228	1/6/2015	.		1	2016-11-17	581	0		BL detectable, unknown outcome	0	1	6	on ART detectable	male	unknown	primary complete	unemployed	township	1	2	tx success
MUR042	1	2	16	2016-08-18	3	5	1	18.8	40	1.46	no	0	no	no	no	no	Nevirapine		14	yes	yes	both	12	13	2		.	353000	8/18/2016	8/20/2018	50	2	2018-07-24	705	0	1	became suppressed	1	1	10	Naive	female	suppressed	primary complete	unemployed	rural	0	1	tx success
MAN287	0	1	34	2017-07-21	8	3	1	24.6	67	1.65	yes	1	yes	no	yes	no	Efavirenz	Nevirapine	17.5	yes	yes	both	2	5	2	106	7/17/2017	487000	7/17/2017	2/19/2018	27	1	2018-06-07	321	0	1	became suppressed	1	1	8	Hx ART not active	male	suppressed	more than primary	employed part time	rural	1	0	tx success
JPH096	0	1	46	2015-06-25	1	0	2	18.3	60	1.81	yes	1	yes	yes	no	no	Efavirenz	Efavirenz	21	yes	yes	both	5	11	2	266	6/25/2015	36359	6/25/2015	11/28/2017	276000	1	2017-05-18	693	0	0	never suppressed	0	0	6	on ART detectable	male	detectable	less than primary	unemployed	township	1	0	tx success
cbh201	0	2	31	2017-04-24	8	2	1	18	45	1.58	no	0	yes	yes	no	no	Efavirenz		10	no	yes	injectable only	0	3	1	213	4/18/2017	471000	4/18/2017	10/14/2019	20	2	2019-04-26	732	0	1	became suppressed	1	1	1	on ART detectable	female	suppressed	more than primary	employed full time	rural	0	0	tx success
JPH088	0	2	28	2015-06-11	3	0	2	23.3	59	1.59	no	0	no	no	no	yes	Nevirapine	LPVr	21	yes	yes	both	2	6	2	14	5/27/2015	377507	6/2/2015	2/23/2017	151000	2	2017-02-09	609	0	0	never suppressed	0	0	6	Naive	female	detectable	primary complete	unemployed	township	0	1	tx success
DMH364	1	2	31	2018-04-26	3	0	1	18.8	47	1.58	yes	1	yes	yes			LPVr			yes	no	BDQ only	0	3	1	152	4/10/2019	36831	4/10/2019	.		5	2019-03-21	329	0		BL detectable, unknown outcome	0	1	3	on ART detectable	female	unknown	primary complete	unemployed	rural	1	2	LTFU
DGH132	1	2	28	2017-02-21	4	0	1	19.6	50.9	1.61	no	0	no	no			Efavirenz	Nevirapine		yes	yes	both	8	9	2	16	2/21/2017	6790	2/21/2017	11/1/2017	59	4	2018-01-20	330	0	1	became suppressed	1	1	2	Naive	female	suppressed	more than primary	unemployed	rural	0	0	died
DGH396	1	1	41	2018-10-17	4	2	2	21.4	55.6	1.61	no	0	no	no	no	no	LPVr	Efavirenz	16	yes	no	BDQ only	14	4	0	58	9/17/2018	2386942	8/27/2018	5/27/2019	158	2	2019-08-20	307	0	1	became suppressed	1	1	2	Naive	male	suppressed	more than primary	employed full time	township	0	2	tx success
DGH267	1	1	45	2017-11-21	1	0	1	15.2	45.9	1.74	yes	1	no	no	yes	no	Nevirapine	Efavirenz	15.5	yes	no	BDQ only	6	1	0	122	11/7/2017	401000	11/7/2017	.		2	2019-01-29	434	0		BL detectable, unknown outcome	0	1	2	Naive	male	unknown	less than primary	unemployed	rural	1	1	tx success
HLA136	0	2	31	2016-08-02	4	0	1		66		no	0	no	no			Efavirenz			no	yes	injectable only	0	5	0	531	7/22/2016	3290	7/22/2016	.		5	2018-03-15	596	0		BL detectable, unknown outcome	0	1	5	Naive	female	unknown	more than primary	unemployed	rural	0	0	LTFU
DGH406	1	2	50	2018-11-27	7	2	2	28	70.7	1.59	no	0	yes	yes	no	yes	Efavirenz	LPVr	16	yes	no	BDQ only	2	10	0	16	11/19/2018	707	11/19/2018	11/12/2019	20	1	2019-08-20	264	0	1	became suppressed	1	1	2	on ART detectable	female	suppressed	more than primary	employed full time	township	0	0	tx success
NKQ138	1	1	42	2016-04-21	4	0	2	19.3	59	1.75	yes	1	yes	no	no	no	Efavirenz	Efavirenz	15	no	yes	injectable only	2	7	2	48	4/21/2016	38182	4/21/2016	6/13/2017	50	1	2018-01-19	638	0	1	became suppressed	1	1	4	Hx ART not active	male	suppressed	more than primary	unemployed	township	1	0	tx success
MAN098	0	1	33	2016-01-25	3	3	1	15.5	47	1.74	no	0	no	no	no	no	Efavirenz		13	no	yes	injectable only	2	9	0	67	1/20/2016	193549	1/22/2016	.		1	2017-12-29	704	0		BL detectable, unknown outcome	0	1	8	Naive	male	unknown	primary complete	employed part time	rural	0	0	tx success
MPH071	1	2	29	2016-09-23	1	0	2	20.3	50	1.57	no	0	yes	no	no	yes	Efavirenz	LPVr	13	no	yes	injectable only	5	12	0	124	9/19/2016	336667	4/7/2016	.		2	2018-06-22	637	0		BL detectable, unknown outcome	0	1	9	Hx ART not active	female	unknown	less than primary	unemployed	township	0	0	tx success
DGH239	1	1	30	2017-09-27	8	0	2	19.7	53	1.64	yes	1	no	no			Efavirenz			no	yes	injectable only				50	9/13/2017	55400	9/21/2017	.		3	2018-05-02	223	0		BL detectable, unknown outcome	0	1	2	Naive	male	unknown	more than primary	unemployed	township	1	0	tx failure
CBH284	0	2	52	2018-01-03	0	0	1	24.7	60	1.56	no	0	yes	yes	no	yes	Nevirapine	LPVr	20.5	yes	yes	both	0	3	2	111	1/2/2018	4530000	1/2/2018	1/28/2019	20	2	2018-11-09	310	0	1	became suppressed	1	1	1	on ART detectable	female	suppressed	less than primary	unemployed	rural	0	1	tx success
MAN164	0	1	36	2016-07-22	3	0	1	16.9	50	1.72	yes	1	yes	yes	no	no	Efavirenz		15.5	no	yes	injectable only	8	3	1	138	7/21/2016	540	7/21/2016	5/2/2018	187000	2	2018-06-29	707	0	0	never suppressed	0	0	8	on ART detectable	male	detectable	primary complete	unemployed	rural	1	0	tx success
NKQ094	1	2	44	2015-10-27	4	2	2	30.3	72.8	1.55	no	0	no	no	no	no	Efavirenz		13	no	yes	injectable only	8	6	1	718	10/27/2015	2989	10/27/2015	9/26/2017	20	2	2017-05-30	581	0	1	became suppressed	1	1	4	Naive	female	suppressed	more than primary	employed full time	township	0	0	tx success
MUR154	1	1	34	2017-05-04	4	3	1	19	51	1.64	yes	1	yes	yes	no	no	Efavirenz		13	no	yes	injectable only	3	4	0	215	5/2/2017	9870	2/7/2017	2/7/2019	115000	2	2018-12-12	587	0	0	never suppressed	0	0	10	on ART detectable	male	detectable	more than primary	employed part time	rural	1	0	tx success
CBH013	0	1	29	2016-02-03	3	0	1	16.2	43	1.63	yes	1	yes	no			Efavirenz			no	yes	injectable only	1	0	0	243	1/28/2016	9573	1/19/2016	.		5	2016-08-03	182	0		BL detectable, unknown outcome	0	1	1	Hx ART not active	male	unknown	primary complete	unemployed	rural	1	0	LTFU
CBH138	0	2	38	2016-10-12	4	0	1	19.1	47	1.57	yes	1	no	no			Efavirenz			no	yes	injectable only	1	3	1	206	10/6/2016	1760000	10/6/2016	.		4	2017-03-05	146	0		BL detectable, unknown outcome	0	1	1	Naive	female	unknown	more than primary	unemployed	rural	1	0	died
SMH179	0	2	35	2017-09-21	3	0	1		43.3		yes	3	yes	yes			Efavirenz	Nevirapine		yes	yes	both	8	19	1	22	9/21/2017	41100	9/21/2017	.		4	2018-07-02	284	0		BL detectable, unknown outcome	0	1	11	on ART detectable	female	unknown	primary complete	unemployed	rural	2	0	died
HLA158	0	2	33	2016-10-31	5	0	1		42.7		yes		yes	yes			Efavirenz	LPVr		no	yes	injectable only	1	6	1	57	10/24/2016	686000	10/4/2016	7/27/2018	8470000	4	2018-08-28	670	0	0	never suppressed	0	0	5	on ART detectable	female	detectable	more than primary	unemployed	rural		0	died
HLA188	0	2	26	2017-06-12	3	0	1	15.9	48	1.74	yes	1	yes	yes			Efavirenz	LPVr		no	yes	injectable only	2	8	0	2	5/23/2017	473000	5/22/2017	.		4	2017-12-18	207	0		BL detectable, unknown outcome	0	1	5	on ART detectable	female	unknown	primary complete	unemployed	rural	1	0	died
DGH117	1	1	62	2017-01-17	3	2	2	17.4	46.1	1.63	yes	1	yes	no	yes	no	Efavirenz	Nevirapine	16.5	yes	yes	both	9	2	2	43	1/17/2017	25600	1/9/2017	8/8/2017	2740	2	2017-08-11	206	0	0	never suppressed	0	0	2	Hx ART not active	male	detectable	primary complete	employed full time	township	1	0	tx success
MAN041	0	1	39	2015-07-06	1	1	1	21.8	66	1.74	yes	1	yes	yes			Efavirenz	Efavirenz		no	yes	injectable only	4	3	2	124	7/2/2015	404	7/2/2015	.		4	2016-10-25	477	0		BL detectable, unknown outcome	0	1	8	on ART detectable	male	unknown	less than primary	unemployed	rural	1	0	died
DGH232	1	2	34	2017-09-15	3	0	2	21.8	56.5	1.61	yes	1	yes	no			Efavirenz	LPVr		yes	yes	both	2	11	1	22	6/23/2017	185000	6/23/2017	.		4	2018-02-05	207	0		BL detectable, unknown outcome	0	1	2	Hx ART not active	female	unknown	primary complete	unemployed	township	1	0	died
CBH142	0	2	58	2016-10-17	4	2	1	25.8	62	1.55	no	0	yes	yes			Efavirenz			no	yes	injectable only	0	2	0	35	10/10/2016	35300	10/10/2016	.		5	2017-08-03	290	0		BL detectable, unknown outcome	0	1	1	on ART detectable	female	unknown	more than primary	employed full time	rural	0	0	LTFU
KDZ097	1	1	26	2015-12-02	3	0	1	16.4	49.8	1.74	no	0	no	no			Efavirenz			no	yes	injectable only	1	0	1	20	10/19/2015	1090000	12/2/2015	.		3	2016-01-26	55	0		BL detectable, unknown outcome	0	1	7	Naive	male	unknown	primary complete	unemployed	rural	0	0	tx failure
DGH231	1	2	43	2017-09-07	3	0	2	17.9	45.9	1.6	no	0	yes	no	yes	no	Efavirenz	Nevirapine	16.5	yes	no	BDQ only	11	8	0	250	9/11/2017	326000	9/11/2017	.		1	2018-11-27	446	0		BL detectable, unknown outcome	0	1	2	Hx ART not active	female	unknown	primary complete	unemployed	township	0	0	tx success
JPH200	0	1	49	2017-01-24	1	2	2	33.2148	57	1.31	yes	1	yes	yes			Efavirenz			no	no	neither	0	4	0	47	1/11/2017	162000	1/11/2017	.		4	2017-02-06	13	0		BL detectable, unknown outcome	0	1	6	on ART detectable	male	unknown	less than primary	employed full time	township	1	0	died
CBH051	0	1	54	2016-03-30	3	2	1	20.2	64	1.78	yes	1	yes	yes			Efavirenz			no	yes	injectable only	0	0	0	159	2/24/2016	2158	2/23/2016	.		5	2016-06-28	90	0		BL detectable, unknown outcome	0	1	1	on ART detectable	male	unknown	primary complete	employed full time	rural	1	0	LTFU
NKQ118	1	1	30	2016-02-25	3	0	1	20.8	64.4	1.76	no	0	no	no	no	no	Efavirenz		10	no	yes	injectable only	8	3	4	106	2/25/2016	132622	2/25/2016	3/9/2018	20	2	2017-10-31	614	0	1	became suppressed	1	1	4	Naive	male	suppressed	primary complete	unemployed	rural	0	0	tx success
JPH149	0	2	44	2016-02-18	3	0	2	19.1	46	1.55	yes	2	yes	yes	no	yes	Efavirenz	LPVr	19.5	yes	yes	both	1	4	2	185	2/18/2016	8199	2/18/2016	9/7/2017	584	1	2017-11-30	651	0	0	never suppressed	0	0	6	on ART detectable	female	detectable	primary complete	unemployed	township	2	0	tx success
MPH248	1	1	39	2019-06-11	5	0	2	16.4	48	1.71	no	0	yes	no	no	no	Nevirapine		16	yes	no	BDQ only	0	2	0	180	6/10/2019	6550000	6/25/2019	.		2	2020-04-02	296	0		BL detectable, unknown outcome	0	1	9	Hx ART not active	male	unknown	more than primary	unemployed	township	0	1	tx success
MPH208	1	1	43	2018-12-06	2	2	2	21.2	55	1.61	yes	1	yes	yes	no	no	Nevirapine		16.5	yes	no	BDQ only	0	2	0	10	12/6/2018	56100	12/6/2018	.		2	2019-10-16	314	0		BL detectable, unknown outcome	0	1	9	on ART detectable	male	unknown	primary complete	employed full time	township	1	1	tx success
DGH221	1	2	30	2017-08-24	3	3	2	23.8	63.2	1.63	no	0	yes	no	yes	yes	Efavirenz	Nevirapine	19	yes	yes	both	3	11	1		.	25400	8/24/2017	.		1	2018-09-27	398	0		BL detectable, unknown outcome	0	1	2	Hx ART not active	female	unknown	primary complete	employed part time	township	0	0	tx success
NKQ204	1	2	40	2016-09-01	4	0	1	16.8	47.9	1.69	no	0	yes	yes	no	no	Efavirenz		10	no	yes	injectable only	4	1	1	72	8/12/2016	12223	9/1/2016	5/10/2018	25600	2	2018-02-06	523	0	0	never suppressed	0	0	4	on ART detectable	female	detectable	more than primary	unemployed	rural	0	0	tx success
NKQ299	1	2	43	2017-01-31	6	2	2	31	73.6	1.54	no	0	no	no			Efavirenz	Nevirapine		yes	yes	both	4	2	3	48	1/31/2017	200605	1/31/2017	.		5	2017-12-03	306	0		BL detectable, unknown outcome	0	1	4	Naive	female	unknown	more than primary	employed full time	township	0	0	LTFU
DGH220	1	2	26	2017-08-23	4	0	1	26.6	69.9	1.62	no	0	yes	yes	yes	no	Efavirenz	Nevirapine	14	yes	yes	both	4	0	0	28	8/9/2017	619	8/7/2017	.	20	2	2018-09-25	487	0		BL detectable, unknown outcome	0		2	on ART detectable	female	suppressed	more than primary	unemployed	rural	0	0	tx success
SMH048	0	1	26	2015-08-27	3	2	2	19.3	50	1.61	no	0	no	no	no	no	Efavirenz		10	no	yes	injectable only	3	8	1	78	8/25/2015	3240907	8/25/2015	6/28/2017	38	2	2017-08-23	727	0	1	became suppressed	1	1	11	Naive	male	suppressed	primary complete	employed full time	township	0	0	tx success
MPH227	1	2	49	2019-02-16	1	0	2	19.1	52	1.65	yes	1	yes	no			LPVr			yes	no	BDQ only	0	4	0	459	1/10/2017	607	1/10/2017	.		4	2019-04-03	46	0		BL detectable, unknown outcome	0	1	9	Hx ART not active	female	unknown	less than primary	unemployed	township	1	2	died
MPH195	1	1	27	2018-10-03	3	0	2	18.3	54	1.72	no	0	no	no			Nevirapine			yes	no	BDQ only	0	0	0	59	5/24/2018	560000	10/3/2018	.		4	2018-11-27	55	0		BL detectable, unknown outcome	0	1	9	Naive	male	unknown	primary complete	unemployed	township	0	1	died
MPH197	1	1	49	2018-10-06	3	0	2	23.1	70	1.74	no	0	yes	yes	no	no	other second line		17.5	yes	no	BDQ only	0	1	0	94	5/7/2018	567	5/7/2018	11/1/2019	146000	2	2019-07-04	270	0	0	never suppressed	0	0	9	on ART detectable	male	detectable	primary complete	unemployed	township	0	3	tx success
MPH163	1	1	47	2018-03-07	2	0		11.6	36	1.76	yes	1	yes	no			LPVr	Nevirapine		yes	no	BDQ only	0	4	0	68	2/26/2018	10000000	2/26/2018	.		4	2018-05-31	84	0	0	never suppressed	0	1	9	Hx ART not active	male	unknown	primary complete	unemployed		1	2	died
JPH161	0	1	34	2016-11-22	3	2	2	17.9	49.9	1.67	yes	1	yes	yes	no	yes	Efavirenz	LPVr	18	yes	yes	both	1	8	0	74	11/16/2016	163366	11/18/2016	.		1	2018-06-26	581	0		BL detectable, unknown outcome	0	1	6	on ART detectable	male	unknown	primary complete	employed full time	township	1	0	tx success
MAN113	0	1	60	2016-04-04	0	1	1	16.6	42	1.59	no	0	yes	no						no	yes	injectable only	5	9	1	245	3/3/2016	132091	4/8/2016	.		4	2016-04-19	15	0		BL detectable, unknown outcome	0	1	8	Hx ART not active	male	unknown	less than primary	unemployed	rural	0		died
JPH302	0	2	28	2017-08-15	4	1	2	19.2	51.7	1.64	yes	1	no	no	yes	no	Efavirenz	Nevirapine	14.5	yes	no	BDQ only	0	2	0	48	8/7/2017	78100	8/7/2017	2/6/2018	4220	2	2018-08-28	378	0	0	never suppressed	0	0	6	Naive	female	detectable	more than primary	unemployed	township	1	0	tx success
NKQ274	1	2	38	2016-12-06	6	2	2	17	44.7	1.62	yes	1	yes	no	yes	no	Nevirapine	Efavirenz	12	no	yes	injectable only	4	10	0	111	12/6/2017	814429	12/6/2017	7/24/2018	20	1	2018-08-09	611	0	1	became suppressed	1	1	4	Hx ART not active	female	suppressed	more than primary	employed full time	township	1	1	tx success
DMH398	1	2	28	2018-09-17	3	0	2	27.3	64	1.53	yes	1	yes	no	no	yes	Nevirapine	LPVr	17.5	yes	no	BDQ only	0	11	1	85	7/9/2018	456000	9/5/2018	6/28/2019	583000	1	2019-06-28	287	0	0	never suppressed	0	0	3	Hx ART not active	female	detectable	primary complete	unemployed	township	1	1	tx success
MUR012	1	1	31	2016-06-07	4	0	1	15	49	1.81	no	0	yes	yes			Efavirenz			no	yes	injectable only	11	9	1	41	5/23/2016	2266	6/6/2016	1/30/2017	50	5	2017-03-27	293	0	1	became suppressed	1	1	10	on ART detectable	male	suppressed	more than primary	unemployed	rural	0	0	LTFU
KDZ124	1	1	50	2016-04-06	3	0	2	22.3	63	1.68	yes	1	no	no	no	no	Nevirapine		15	yes	yes	both	1	8	3	342	4/6/2016	1550000	4/6/2016	.		1	2018-05-29	783	0		BL detectable, unknown outcome	0	1	7	Naive	male	unknown	primary complete	unemployed	township	1	1	tx success
MUR152	1	2	27	2017-04-28	4	0	2	18.8	55	1.71	yes	1	no	no	no	no			14	no	yes	injectable only	3	2	0	614	4/28/2017	195000	4/28/2017	.		2	2018-10-11	531	0		BL detectable, unknown outcome	0	1	10	Naive	female	unknown	more than primary	unemployed	township	1		tx success
CBH100	0	2	35	2016-07-04	3	0	1	29.1	50	1.31	yes	1	yes	yes			Efavirenz	Efavirenz		no	yes	injectable only	9	2	1	266	6/30/2016	47900	6/30/2016	.		5	2017-12-05	519	0		BL detectable, unknown outcome	0	1	1	on ART detectable	female	unknown	primary complete	unemployed	rural	1	0	LTFU
MPH253	1	1	34	2019-06-26	3	0	2	20.1	58.2	1.7	yes	1	yes	no			other first line			yes	no	BDQ only	2	0	0	85	6/26/2019	1250000	6/26/2019	.		4	2019-12-22	179	0		BL detectable, unknown outcome	0	1	9	Hx ART not active	male	unknown	primary complete	unemployed	township	1	3	died
MPH233	1	2	24	2019-03-22	1	0	2	18	45	1.58	no	0	yes	yes	no	no	LPVr		15	yes	no	BDQ only	0	1	0	62	4/24/2019	660000	4/24/2019	.		2	2020-01-20	306	0		BL detectable, unknown outcome	0	1	9	on ART detectable	female	unknown	less than primary	unemployed	township	0	2	tx success
MPH171	1	2	39	2018-05-09	3	0		24.5	55.1	1.5	no	0	no	no	yes	no	Nevirapine	Efavirenz	16.5	yes	no	BDQ only	0	13	0	53	5/8/2018	27000	5/10/2018	8/14/2019	20	1	2019-03-27	322	0	1	became suppressed	1	1	9	Naive	female	suppressed	primary complete	unemployed		0	1	tx success
NKQ070	1	1	62	2015-08-26	0	4	1	20.3	60.2	1.72	no	0	no	no			Nevirapine			yes	no	BDQ only	3	2	3	244	7/13/2015	1457372	8/25/2015	.		4	2016-04-29	247	0		BL detectable, unknown outcome	0	1	4	Naive	male	unknown	less than primary	unemployed	rural	0	1	died
CBH228	0	2	19	2017-07-10	3	5	1	18.4	42	1.51	no	0	no	no			Nevirapine			yes	yes	both	0	2	0	390	7/6/2017	2120000	7/6/2017	.		5	2018-03-19	252	0		BL detectable, unknown outcome	0	1	1	Naive	female	unknown	primary complete	unemployed	rural	0	1	LTFU
SMH137	0	1	34	2017-05-24	2	0	1	17.2	44	1.6	no	0	no	no			Nevirapine	Nevirapine		yes	yes	both	8	18	0	53	5/24/2017	4510000	5/24/2017	.		5	2018-11-25	549	0		BL detectable, unknown outcome	0	1	11	Naive	male	unknown	primary complete	unemployed	rural	0	1	LTFU
KDZ191	1	1	41	2016-11-02	4	2	4	19.4	63	1.8	no	0	no	no	no	no	Nevirapine		17	yes	yes	both	7	8	1	435	11/2/2016	286586	11/2/2016	.		1	2018-06-28	603	0		BL detectable, unknown outcome	0	1	7	Naive	male	unknown	more than primary	employed full time	urban or suburban	0	1	tx success
HLA137	0	2	36	2016-08-01	1	0	1				no	0	no	no			Efavirenz			no	yes	injectable only	5	2	2	52	7/29/2016	377000	7/29/2016	.		4	2016-09-19	49	0		BL detectable, unknown outcome	0	1	5	Naive	female	unknown	less than primary	unemployed	rural	0	0	died
HLA066	0	2	36	2015-11-17	3	2	1		65.5		no	0	yes	yes	no	no	Efavirenz		11.5	no	yes	injectable only	4	4	1	290	10/28/2015	1313	10/28/2015	6/6/2017	20	1	2017-06-22	600	0	1	became suppressed	1	1	5	on ART detectable	female	suppressed	primary complete	employed full time	rural	0	0	tx success
NKQ317	1	2	18	2017-03-23	3	5	2	15.6	33.8	1.47	yes	1	yes	yes			LPVr			no	yes	injectable only	0	3	0	101	3/23/2017	1199	3/23/2017	.		5	2018-09-20	546	0		BL detectable, unknown outcome	0	1	4	on ART detectable	female	unknown	primary complete	unemployed	township	1	2	LTFU
MUR199	1	1	23	2017-07-11	4	0	1	17.9	47	1.62	yes	1	yes	yes			Efavirenz			no	yes	injectable only	1	0	0		7/10/2017	118000	5/30/2017	1/26/2018	20	5	2018-03-26	258	0	1	became suppressed	1	1	10	on ART detectable	male	suppressed	more than primary	unemployed	rural	1	0	LTFU
FGH002	1	1	40	2014-11-13	8	0	1	23.8	60.9	1.6	yes	2	yes	yes	no	yes	Efavirenz	LPVr	14.5	no	yes	injectable only	11	4	1	384	11/13/2014	41140	11/13/2014	.		1	2016-06-15	580	0		BL detectable, unknown outcome	0	1	4	on ART detectable	male	unknown	more than primary	unemployed	rural	2	0	tx success
MUR274	1	1	45	2017-11-09	3	0	1	25.3	73	1.7	no	0	yes	yes	yes	no	Efavirenz	Nevirapine	21	yes	no	BDQ only	1	1	0	608	11/9/2017	1030	11/9/2017	5/3/2018	50	2	2018-10-17	342	0	1	became suppressed	1	1	10	on ART detectable	male	suppressed	primary complete	unemployed	rural	0	0	tx success
NKQ350	1	2	30	2017-04-25	3	0	1	20	57.7	1.7	yes	1	yes	yes			Efavirenz			no	yes	injectable only	3	13	1	65	11/15/2016	16663	11/15/2016	.		4	2017-08-28	125	0		BL detectable, unknown outcome	0	1	4	on ART detectable	female	unknown	primary complete	unemployed	rural	1	0	died
JPH226	0	1	39	2017-02-23	1	0	1	21	64.3	1.75	yes	1	yes	yes	no	yes	Efavirenz	LPVr	19	no	yes	injectable only	0	1	0	328	2/15/2017	2350	2/15/2017	1/24/2019	1310000	1	2018-10-25	609	0	0	never suppressed	0	0	6	on ART detectable	male	detectable	less than primary	unemployed	rural	1	0	tx success
CBH131	0	1	38	2016-09-21	3	7	1	24.2	70	1.7	no	0	no	no			Efavirenz	Efavirenz		no	yes	injectable only	2	7	0	15	9/17/2016	218958	9/16/2016	.		4	2016-12-23	93	0		BL detectable, unknown outcome	0	1	1	Naive	male	unknown	primary complete	employed part time	rural	0	0	died
DGH235	1	1	39	2017-09-19	3	2	1	15.8	45.8	1.7	yes	1	yes	no	no	no	LPVr		14.5	yes	yes	both	1	9	2		9/18/2017	443	.	5/23/2018	20	1	2018-10-18	431	0	1	became suppressed	1	1	2	Hx ART not active	male	suppressed	primary complete	employed full time	rural	1	2	tx success
JPH311	0	2	59	2017-09-07	1	0	2	20.6	54.1	1.62	no	0	yes	yes	yes	no	Efavirenz	Nevirapine	20	yes	no	BDQ only	3	7	1	99	8/31/2017	77400	8/31/2017	1/17/2019	55	1	2018-08-14	341	0	1	became suppressed	1	1	6	on ART detectable	female	suppressed	less than primary	unemployed	township	0	0	tx success
CBH064	0	1	29	2016-04-20	3	0	1	13.2	33	1.58			no	no			Efavirenz			no	yes	injectable only	9	3	3	29	4/15/2016	1025088	4/15/2016	.		4	2016-05-17	22	0		BL detectable, unknown outcome	0	1	1	Naive	male	unknown	primary complete	unemployed	rural		0	died
MAN112	0	2	28	2016-04-04	4	2	1	20.4	51	1.58	no	0	no	no	no	no	Efavirenz		10	no	yes	injectable only	12	9	1	311	4/1/2016	7517	4/1/2016	1/22/2018	20	1	2017-12-11	616	0	1	became suppressed	1	1	8	Naive	female	suppressed	more than primary	employed full time	rural	0	0	tx success
DGH154	1	1	45	2017-04-18	1	0	1	20.9	53.5	1.6	yes	1	yes	yes			Efavirenz	Nevirapine		yes	no	BDQ only	17	1	0	263	4/10/2017	700	3/7/2017	.		4	2018-12-09	600	0		BL detectable, unknown outcome	0	1	2	on ART detectable	male	unknown	less than primary	unemployed	rural	1	0	died
DGH025	1	2	20	2015-03-16	3	0	2	19.5	51.2	1.62	yes	1	yes	yes	no	yes	Efavirenz	LPVr	16.5	no	yes	injectable only	9	5	0	76	3/11/2015	795	3/11/2015	8/16/2016	20	1	2016-10-14	581	0	1	became suppressed	1	1	2	on ART detectable	female	suppressed	primary complete	unemployed	township	1	0	tx success
MAN194	0	1	33	2016-09-30	3	3	1	25.6	81	1.78	yes	1	yes	no	no	no	Efavirenz		19	no	yes	injectable only	3	5	0	67	9/27/2016	1410000	9/27/2016	2/9/2018	56500	2	2018-04-06	553	0	0	never suppressed	0	0	8	Hx ART not active	male	detectable	primary complete	employed part time	rural	1	0	tx success
MAN116	0	1	14	2016-04-08	1	5	1	14.7	28	1.38	yes	2	yes	yes	no	no	LPVr		15	no	yes	injectable only	9	6	1	266	4/5/2016	12193	4/5/2016	9/4/2017	834000	1	2018-01-08	636	0	0	never suppressed	0	0	8	on ART detectable	male	detectable	less than primary	unemployed	rural	2	2	tx success
NKQ425	1	1	56	2017-07-11	3	0	2	21.3	60.7	1.69	yes	1	yes	yes	no	no	LPVr		16.5	yes	no	BDQ only	1	0	0	86	7/4/2017	1819	7/4/2017	.		2	2018-06-14	338	0		BL detectable, unknown outcome	0	1	4	on ART detectable	male	unknown	primary complete	unemployed	township	1	2	tx success
MPH052	1	1	42	2016-06-04	3	0	1	18.8	53	1.68	yes	1	yes	yes			Efavirenz			no	no	neither	8	11	1	55	4/26/2016	4879	5/5/2016	.		4	2016-09-25	113	0		BL detectable, unknown outcome	0	1	9	on ART detectable	male	unknown	primary complete	unemployed	rural	1	0	died
KDZ009	1	1	42	2015-01-09	1	2	4	23	65	1.68	yes	1	yes	yes	no	no	Efavirenz		17	no	yes	injectable only	1	6	0	47	11/27/2014	2592	1/9/2015	.		1	2016-10-13	643	0		BL detectable, unknown outcome	0	1	7	on ART detectable	male	unknown	less than primary	employed full time	urban or suburban	1	0	tx success
DGH138	1	2	17	2017-03-09	3	0	1	24.4	75.7	1.76	yes	1	yes	yes	yes	no	Efavirenz	Nevirapine	16.5	yes	yes	both	8	9	1	293	2/3/2017	57000	2/8/2017	.		1	2018-11-13	620	0		BL detectable, unknown outcome	0	1	2	on ART detectable	female	unknown	primary complete	unemployed	rural	1	0	tx success
KDZ023	1	2	33	2015-01-30	4	2	2	30.5	81	1.63	no	0	no	no	no	yes	Efavirenz	LPVr	13	no	yes	injectable only	9	18	1	22	1/19/2015	127837	1/30/2015	1/10/2017	40	1	2017-01-10	711	0	1	became suppressed	1	1	7	Naive	female	suppressed	more than primary	employed full time	township	0	0	tx success
MUR218	1	1	30	2017-08-17	3	0	1	16	44	1.66	yes	1	yes	yes	yes	no	Efavirenz	Nevirapine	16	yes	yes	both	0	13	1	76	8/4/2017	679000	8/4/2017	12/6/2018	6700	2	2018-08-08	356	0	0	never suppressed	0	0	10	on ART detectable	male	detectable	primary complete	unemployed	rural	1	0	tx success
HLA014	0	1	31	2015-05-18	4	2	1		53.8		yes	1	yes	no			Efavirenz			no	yes	injectable only	13	10	1	55	5/4/2015	162119	5/4/2015	7/1/2015	303	4	2015-08-03	77	0	1	became suppressed	1	1	5	Hx ART not active	male	suppressed	more than primary	employed full time	rural	1	0	died
CBH117	0	2	30	2016-08-23	4	0	2	25.2	46	1.35	no	0	yes	yes			Efavirenz	Efavirenz		no	yes	injectable only	4	2	1	319	8/26/2016	1180000	8/26/2016	12/7/2017	361	4	2017-08-15	358	0	1	became suppressed	1	1	1	on ART detectable	female	suppressed	more than primary	unemployed	township	0	0	died
mur265	1	1	29	2017-10-12	4	0	1	15.4	50	1.8	yes	1	yes	yes	yes	no	Efavirenz	Nevirapine	19.5	yes	no	BDQ only	3	14	2	126	9/11/2017	1290000	9/11/2017	.		2	2018-11-28	412	0		BL detectable, unknown outcome	0	1	10	on ART detectable	male	unknown	more than primary	unemployed	rural	1	0	tx success
MAN139	0	1	31	2016-06-13	3	1	1	19	55.5	1.71	no	0	no	no	no	no	Efavirenz		14.5	no	yes	injectable only	9	13	2	45	6/10/2016	1210000	6/10/2016	3/20/2018	26	2	2017-12-14	549	0	1	became suppressed	1	1	8	Naive	male	suppressed	primary complete	unemployed	rural	0	0	tx success
DGH377	1	1	50	2018-09-14	3	2	2	24.4	78.3	1.79	yes	1	yes	yes	no	no	LPVr		17.5	yes	no	BDQ only	7	3	1	262	4/17/2018	548	9/17/2018	.		2	2019-06-27	287	0		BL detectable, unknown outcome	0	1	2	on ART detectable	male	unknown	primary complete	employed full time	township	1	2	tx success
MPH091	1	2	27	2017-01-05	2	0	2	20	51.2	1.6	yes	1	yes	yes			LPVr			no	yes	injectable only	5	7	2	226	7/6/2016	1832944	11/30/2016	.		4	2017-02-03	28	0		BL detectable, unknown outcome	0	1	9	on ART detectable	female	unknown	primary complete	unemployed	township	1	2	died
HLA058	0	1	42	2015-10-15	2	0	1		50.3		no	0	no	no	no	no	Efavirenz		12	no	yes	injectable only	3	8	0	650	10/1/2015	29300	10/1/2015	3/23/2017	50	1	2017-03-23	532	0	1	became suppressed	1	1	5	Naive	male	suppressed	primary complete	unemployed	rural	0	0	tx success
dgh256	1	1	36	2017-11-13	3	3	1	23.3	71.3	1.75	yes	1	no	no	yes	no	Nevirapine	Efavirenz	16	yes	yes	both	6	9	3	114	11/9/2017	2158573	10/13/2017	.		2	2019-08-13	642	0		BL detectable, unknown outcome	0	1	2	Naive	male	unknown	primary complete	employed part time	rural	1	1	tx success
DGH152	1	1	42	2017-04-10	3	0	2	17.9	49.9	1.67	yes	2	yes	yes			Efavirenz	Nevirapine		yes	yes	both	10	26	3	43	4/5/2017	2160	4/5/2017	.		5	2018-09-07	520	0		BL detectable, unknown outcome	0	1	2	on ART detectable	male	unknown	primary complete	unemployed	township	2	0	LTFU
KDZ135	1	1	35	2016-05-09	4	0	3	19.1	49	1.6	no	0	no	no	no	no	Efavirenz		10	no	yes	injectable only	5	2	3	80	5/9/2016	5490000	5/9/2016	7/20/2017	40	1	2017-09-14	493	0	1	became suppressed	1	1	7	Naive	male	suppressed	more than primary	unemployed	urban or suburban	0	0	tx success
MUR312	1	1	41	2018-01-04	0	0	1	21	58	1.66	no	0	no	no			Nevirapine	Efavirenz		no	yes	injectable only	2	0	0	85	1/2/2018	1770000	1/2/2018	.		3	2018-04-26	112	0		BL detectable, unknown outcome	0	1	10	Naive	male	unknown	less than primary	unemployed	rural	0	1	tx failure
CBH255	0	1	30	2017-10-23	3	0	2	22.1	67	1.74	no	0	yes	yes			Efavirenz			no	yes	injectable only	0	0	0	143	8/7/2017	489	9/27/2017	.		5	2018-01-21	90	0		BL detectable, unknown outcome	0	1	1	on ART detectable	male	unknown	primary complete	unemployed	township	0	0	LTFU
SMH271	0	1	26	2018-09-03	3	0	1	17.9	58	1.8	no	0	no	no			Nevirapine	Nevirapine		yes	no	BDQ only	13	7	0	28	8/23/2018	1670000	8/31/2018	.		4	2019-07-13	313	0		BL detectable, unknown outcome	0	1	11	Naive	male	unknown	primary complete	unemployed	rural	0	1	died
HLA069	0	2	44	2015-11-17	3	0	1		82		yes	1	yes	yes	no	yes	Efavirenz	LPVr	16	no	yes	injectable only	5	25	1	112	11/6/2015	531	11/6/2015	7/6/2017	50	1	2017-07-06	605	0	1	became suppressed	1	1	5	on ART detectable	female	suppressed	primary complete	unemployed	rural	1	0	tx success
MAN117	0	2	30	2016-04-08	5	2	1	37.1	101	1.65	no	0	no	no	yes	no	Efavirenz	Nevirapine	20.5	no	yes	injectable only	15	21	4	40	3/22/2016	187386	3/22/2016	9/11/2017	20	1	2017-11-06	577	0	1	became suppressed	1	1	8	Naive	female	suppressed	more than primary	employed full time	rural	0	0	tx success
HLA074	0	2	26	2015-12-04	3	0	1		78.5		no	0	no	no	no	no	Efavirenz		11.5	no	yes	injectable only	3	12	0	239	12/1/2015	104434	12/1/2015	5/11/2017	20	1	2017-07-06	580	0	1	became suppressed	1	1	5	Naive	female	suppressed	primary complete	unemployed	rural	0	0	tx success
MUR023	1	2	21	2016-07-04	3	5	1	23.1	52	1.5	no	0	yes	no	yes	no	Efavirenz	Nevirapine	17.5	yes	yes	both	7	10	3	12	7/4/2016	383000	7/4/2016	.		2	2018-04-24	659	0		BL detectable, unknown outcome	0	1	10	Hx ART not active	female	unknown	primary complete	unemployed	rural	0	0	tx success
DGH092	1	1	24	2016-12-08	4	0	1	28.8	49.4	1.31	yes	1	yes	yes			LPVr			no	yes	injectable only	7	7	0	59	12/1/2016	332000	12/1/2016	.		3	2018-10-18	679	0		BL detectable, unknown outcome	0	1	2	on ART detectable	male	unknown	more than primary	unemployed	rural	1	2	tx failure
DMH412	1	1	34	2018-10-05	3	0	2	17	52	1.75	yes	1	yes	yes			LPVr			yes	no	BDQ only	7	6	2	7	9/28/2018	55300	9/28/2018	.		4	2018-11-10	36	0		BL detectable, unknown outcome	0	1	3	on ART detectable	male	unknown	primary complete	unemployed	township	1	2	died
DGH089	1	2	20	2016-11-29	3	5	1	12.7	26	1.43	yes	1	yes	no			Efavirenz	Nevirapine		yes	yes	both	11	9	1	43	11/25/2016	142000	11/30/2016	.		4	2018-01-07	401	0		BL detectable, unknown outcome	0	1	2	Hx ART not active	female	unknown	primary complete	unemployed	rural	1	0	died
DGH271	1	1	38	2017-12-06	3	3	2	17.3	49.4	1.69	no	0	yes	no	yes	no	Nevirapine	Efavirenz	21	yes	no	BDQ only	7	7	0	286	11/22/2017	200000	11/22/2017	5/17/2018	63	1	2018-11-01	382	0	1	became suppressed	1	1	2	Hx ART not active	male	suppressed	primary complete	employed part time	township	0	1	tx success
MPH216	1	1	48	2019-01-23	3	0	2	15	39	1.61	yes	2	yes	no			Efavirenz	Nevirapine		yes	no	BDQ only	1	15	0	14	1/25/2019	1110000	1/25/2019	2/23/2019	283000	4	2019-03-06	42	0	0	never suppressed	0	0	9	Hx ART not active	male	detectable	primary complete	unemployed	township	2	0	died
DGH418	1	1	36	2019-01-10	1	0	1				yes	1	yes	no						yes	no	BDQ only	2	1	0	39	6/12/2018	1410000	1/9/2019	.		4	2019-01-18	8	0		BL detectable, unknown outcome	0	1	2	Hx ART not active	male	unknown	less than primary	unemployed	rural	1		died
NKQ293	1	1	47	2017-01-17	3	0	2	21	58	1.66	yes	1	yes	yes			Efavirenz			no	yes	injectable only	1	3	0	23	1/17/2017	162923	1/17/2017	.		5	2017-05-22	125	0		BL detectable, unknown outcome	0	1	4	on ART detectable	male	unknown	primary complete	unemployed	township	1	0	LTFU
JPH430	0	1	48	2018-05-31	3	3	2				yes	2	yes	no	no	no			14	yes	no	BDQ only	2	21	1	264	5/22/2018	714000	5/22/2018	1/30/2020	1410	1	2020-01-30	615	0	0	never suppressed	0	0	6	Hx ART not active	male	detectable	primary complete	employed part time	township	2		tx success
HLA098	0	2	56	2016-03-07	1	0	1	17.3	56.1	1.8	no	0	no	no			Efavirenz			no	yes	injectable only	5	8	5	376	3/5/2016	12675	3/5/2016	5/20/2016	20	4	2016-05-25	79	0	1	became suppressed	1	1	5	Naive	female	suppressed	less than primary	unemployed	rural	0	0	died
MAN195	0	2	31	2016-09-30	3	0	1	19	45	1.54	no	0	no	no	no	no	Efavirenz		13	no	yes	injectable only	3	13	1	57	9/23/2016	7640000	9/23/2016	.		1	2018-07-16	654	0		BL detectable, unknown outcome	0	1	8	Naive	female	unknown	primary complete	unemployed	rural	0	0	tx success
DGH028	1	2	21	2015-03-16	3	5	2	17	43.6	1.6	yes	1	no	no	no	no	Efavirenz	Efavirenz	19.5	no	yes	injectable only	3	4	0	83	3/17/2015	91151	7/23/2014	.		1	2016-11-07	605	0		BL detectable, unknown outcome	0	1	2	Naive	female	unknown	primary complete	unemployed	township	1	0	tx success
MUR321	1	1	48	2018-01-16	3	1	1	23.7	71	1.73	yes	1	yes	yes	no	no	Nevirapine		24	yes	yes	both	5	2	0	71	1/17/2018	613000	1/17/2018	.		1	2018-06-13	148	0		BL detectable, unknown outcome	0	1	10	on ART detectable	male	unknown	primary complete	unemployed	rural	1	1	tx success
MUR043	1	2	26	2016-08-17	4	3	1	30.6	68	1.49	yes	1	yes	yes			Nevirapine			no	yes	injectable only	8	14	3	22	8/18/2016	6890000	8/18/2016	10/11/2017	2510000	5	2017-05-10	266	0	0	never suppressed	0	0	10	on ART detectable	female	detectable	more than primary	employed part time	rural	1	1	LTFU
SMH342	0	1	44	2019-06-07	1	0	1	29.4	92	1.77	yes	1	yes	yes	no	no	LPVr	LPVr	19	yes	no	BDQ only	7	9	0	47	2/11/2019	177000	2/11/2019	.		2	2020-03-06	273	0		BL detectable, unknown outcome	0	1	11	on ART detectable	male	unknown	less than primary	unemployed	rural	1	2	tx success
MUR192	1	1	28	2017-07-04	3	3	1	18.7	51	1.65	yes	1	yes	yes			Efavirenz	Nevirapine		yes	yes	both	5	5	2	84	6/27/2017	196000	6/20/2017	.		5	2018-03-25	264	0		BL detectable, unknown outcome	0	1	10	on ART detectable	male	unknown	primary complete	employed part time	rural	1	0	LTFU
JPH036	0	2	30	2015-02-12	3	0	2	17.5	47	1.64	no	0	yes	no			Efavirenz			no	yes	injectable only	3	8	0		.	3880797	2/2/2015	.		4	2015-03-20	36	0		BL detectable, unknown outcome	0	1	6	Hx ART not active	female	unknown	primary complete	unemployed	township	0	0	died
DMH281	1	1	34	2017-05-10	3	0	1	17.5	56	1.79	yes	2	yes	yes			Efavirenz			no	yes	injectable only	1	4	0	249	5/12/2017	874	5/12/2017	.		5	2018-06-14	399	0		BL detectable, unknown outcome	0	1	3	on ART detectable	male	unknown	primary complete	unemployed	rural	2	0	LTFU
JPH361	0	1	23	2018-02-13	4	3	2	17.6	49.2	1.67	yes		no	no			Nevirapine	Nevirapine		yes	no	BDQ only	2	1	0	172	1/23/2018	305000	1/23/2018	.		5	2019-06-04	476	0		BL detectable, unknown outcome	0	1	6	Naive	male	unknown	more than primary	employed part time	township		1	LTFU
DGH320	1	2	33	2018-03-08	3	0	1	17.5	50.6	1.7	yes	1	yes	yes			Efavirenz	Nevirapine		yes	no	BDQ only	0	13	0	16	3/9/2018	766000	3/9/2018	.		5	2019-02-26	358	0		BL detectable, unknown outcome	0	1	2	on ART detectable	female	unknown	primary complete	unemployed	rural	1	0	LTFU
KDZ059	1	1	32	2015-07-06	3	0	3	19.4	54	1.67	no	0	no	no						no	yes	injectable only	2	0	0	11	7/6/2015	322210	7/6/2015	.		5	2016-01-24	202	0		BL detectable, unknown outcome	0	1	7	Naive	male	unknown	primary complete	unemployed	urban or suburban	0		LTFU
SMH193	0	1	27	2017-11-29	3	0	1				yes	1	yes	yes	no	yes	Efavirenz	LPVr	19	yes	yes	both	3	11	1	33	11/28/2017	208000	9/13/2017	10/8/2018	658	2	2018-11-06	341	0	0	never suppressed	0	0	11	on ART detectable	male	detectable	primary complete	unemployed	rural	1	0	tx success
HLA147	0	1	38	2016-09-21	3	0	1		58		yes	1	yes	yes	no	no	Efavirenz		12	no	yes	injectable only	4	15	0	265	9/13/2016	446	9/13/2016	.		1	2018-04-26	589	0		BL detectable, unknown outcome	0	1	5	on ART detectable	male	unknown	primary complete	unemployed	rural	1	0	tx success
MUR174	1	1	29	2017-06-14	3	0	1	18	52	1.7	yes	1	yes	no			Efavirenz	Nevirapine		yes	no	BDQ only	12	6	0	48	6/8/2017	1430000	6/8/2017	.		5	2018-08-09	421	0		BL detectable, unknown outcome	0	1	10	Hx ART not active	male	unknown	primary complete	unemployed	rural	1	0	LTFU
NKQ120	1	2	36	2016-03-03	3	2	2	34.1	61.2	1.34	no	0	no	no	no	no	Efavirenz		12	no	yes	injectable only	3	18	2	312	3/3/2016	20594	3/3/2016	.		1	2017-10-04	580	0		BL detectable, unknown outcome	0	1	4	Naive	female	unknown	primary complete	employed full time	township	0	0	tx success
MAN214	0	1	38	2016-11-01	3	3	1		52		yes	1	yes	yes	no	no	Efavirenz		16	no	yes	injectable only	8	14	1	363	10/17/2016	32200	10/17/2016	8/15/2018	125	1	2018-07-20	626	0	1	became suppressed	1	1	8	on ART detectable	male	suppressed	primary complete	employed part time	rural	1	0	tx success
SMH046	0	1	30	2015-08-27	4	0	2	20.2	62	1.75	yes	1	yes	yes	no	no	Efavirenz	Efavirenz	16	no	yes	injectable only	3	9	0		.	11998	8/17/2015	8/10/2017	247000	2	2017-09-12	748	0	0	never suppressed	0	0	11	on ART detectable	male	detectable	more than primary	unemployed	township	1	0	tx success
CBH290	0	2	33	2018-01-15	4	0	1	23.7	63	1.63	yes	1	yes	yes	no	no	Efavirenz		19.5	yes	yes	both	2	4	1	363	1/10/2018	416	1/15/2018	9/18/2018	70100	1	2018-11-13	302	0	0	never suppressed	0	0	1	on ART detectable	female	detectable	more than primary	unemployed	rural	1	0	tx success
MPH219	1	1	44	2019-01-24	3	0	2	24.9	56	1.5	no	0	yes	yes	no	no	Nevirapine		16.5	yes	no	BDQ only	0	2	0	97	1/17/2019	8010	1/24/2019	.		1	2019-10-06	254	0		BL detectable, unknown outcome	0	1	9	on ART detectable	male	unknown	primary complete	unemployed	township	0	1	tx success
HLA168	0	2	29	2017-03-03	3	0	1		49.4		yes	2	yes	yes			Efavirenz			no	yes	injectable only	1	1	1	413	2/23/2012	165000	2/23/2017	4/17/2018	74890	3	2018-03-16	378	0	0	never suppressed	0	0	5	on ART detectable	female	detectable	primary complete	unemployed	rural	2	0	tx failure
MPH106	1	2	41	2017-04-06	3	0	2	22.6	56.3	1.58	yes	1	yes	yes	no	no	Efavirenz		16	yes	yes	both	0	0	0	207	5/5/2016	9590	5/5/2016	10/20/2017	1780	1	2017-11-17	225	0	0	never suppressed	0	0	9	on ART detectable	female	detectable	primary complete	unemployed	township	1	0	tx success
DMH357	1	1	48	2018-03-06	0	0	1	17	52	1.75	no	0	yes	yes	yes	no	Nevirapine	Efavirenz	17	yes	no	BDQ only	1	4	0	247	2/1/2018	147000	1/12/2018	.		2	2019-01-03	300	0		BL detectable, unknown outcome	0	1	3	on ART detectable	male	unknown	less than primary	unemployed	rural	0	1	tx success
NKQ089	1	1	39	2015-10-15	3	0	2	21.3	58.7	1.66	yes	1	yes	yes			Efavirenz			no	yes	injectable only	0	1	1	190	10/15/2015	89620	10/15/2015	.		5	2016-05-18	216	0		BL detectable, unknown outcome	0	1	4	on ART detectable	male	unknown	primary complete	unemployed	township	1	0	LTFU
MAN110	0	1	65	2016-04-04	1	3	1	14.6	37	1.59	no	0	yes	yes	no	no	Efavirenz		12	no	yes	injectable only	6	9	1	290	2/24/2016	7599	2/24/2016	.		1	2017-12-12	617	0		BL detectable, unknown outcome	0	1	8	on ART detectable	male	unknown	less than primary	employed part time	rural	0	0	tx success
CBH272	0	2	43	2017-12-04	0	2	1	22.1	63	1.69	yes	1	no	no	yes	no	Nevirapine	Efavirenz	16	yes	no	BDQ only	1	4	1	213	11/27/2017	8280	12/4/2017	.		1	2019-01-13	405	0		BL detectable, unknown outcome	0	1	1	Naive	female	unknown	less than primary	employed full time	rural	1	1	tx success
JPH419	0	1	34	2018-05-08	7	2	2	17.9	53.1	1.72	yes	1	yes	yes	no	yes	Efavirenz	LPVr	19	yes	no	BDQ only	0	7	1	282	4/19/2018	442	4/19/2018	1/15/2019	57	1	2019-03-15	313	0	1	became suppressed	1	1	6	on ART detectable	male	suppressed	more than primary	employed full time	township	1	0	tx success
DGH080	1	1	39	2015-08-03	3	0	2		53.8		yes	1	yes	yes	no	no	LPVr	Efavirenz	19.5	no	yes	injectable only	11	13	1	35	8/3/2015	457	8/3/2015	5/5/2017	20	1	2017-08-04	731	0	1	became suppressed	1	1	2	on ART detectable	male	suppressed	primary complete	unemployed	township	1	2	tx success
CBH065	0	2	28	2016-04-25	4	0	1	22.3	60	1.64	no	0	yes	yes	yes	no	Efavirenz	Nevirapine	16	no	yes	injectable only	5	11	2	95	4/12/2016	1469	4/12/2016	4/30/2018	50	1	2018-05-08	805	0	1	became suppressed	1	1	1	on ART detectable	female	suppressed	more than primary	unemployed	rural	0	0	tx success
MUR291	1	1	54	2017-11-30	3	0	1	17	52	1.75	no	0	yes	yes	yes	no	Nevirapine	Efavirenz	19	yes	no	BDQ only	15	10	0	28	11/22/2017	110000	11/22/2017	12/19/2018	9390	1	2018-12-12	377	0	0	never suppressed	0	0	10	on ART detectable	male	detectable	primary complete	unemployed	rural	0	1	tx success
NKQ146	1	1	43	2016-05-12	4	0	2	24.5	81	1.82	yes	1	yes	no			Efavirenz	Efavirenz		no	yes	injectable only	1	2	1	340	4/28/2016	189583	5/5/2016	.		5	2017-11-05	542	0		BL detectable, unknown outcome	0	1	4	Hx ART not active	male	unknown	more than primary	unemployed	township	1	0	LTFU
MAN300	0	2	30	2017-08-25	8	2	3				yes	1	yes	yes	no	no	LPVr		14	yes	no	BDQ only	2	7	0	23	8/28/2017	941	8/28/2017	5/11/2018	766000	1	2018-05-25	273	0	0	never suppressed	0	0	8	on ART detectable	female	detectable	more than primary	employed full time	urban or suburban	1	2	tx success
CBH239	0	1	31	2017-08-16	4	2	2	17.1	50	1.71	no	0	no	no						no	yes	injectable only	1	0	0	60	8/10/2017	2570000	8/10/2017	.		4	2017-09-04	19	0		BL detectable, unknown outcome	0	1	1	Naive	male	unknown	more than primary	employed full time	township	0		died
DMH330	1	1	34	2018-01-22	3	7	2	20.6	56	1.65	yes	1	yes	yes			Efavirenz	Nevirapine		yes	no	BDQ only	17	16	4	35	1/15/2018	6180	1/25/2018	6/13/2018	475	3	2018-04-23	91	0	0	never suppressed	0	0	3	on ART detectable	male	detectable	primary complete	employed part time	township	1	0	tx failure
DMH383	1	2	30	2018-07-13	4	0	3			1.67	yes	3	yes	yes			Efavirenz	Nevirapine		no	no	neither	1	0	0	139	7/10/2018	159746	7/11/2018	.		5	2018-07-25	12	0		BL detectable, unknown outcome	0	1	3	on ART detectable	female	unknown	more than primary	unemployed	urban or suburban	2	0	LTFU
MPH198	1	2	34	2018-10-15	5	0	2	22.6	60	1.63	no	0	yes	yes			Efavirenz	LPVr		yes	no	BDQ only	0	2	0	255	9/11/2018	2340000	9/13/2018	.		4	2018-10-19	6	0		BL detectable, unknown outcome	0	1	9	on ART detectable	female	unknown	more than primary	unemployed	township	0	0	died
MAN216	0	1	38	2016-11-04	3	0	1	15.1	43	1.69	yes	1	yes	yes	no	yes	Efavirenz	LPVr	14	no	yes	injectable only	13	17	2	33	7/14/2016	548000	8/22/2016	3/15/2019	598000	2	2019-02-11	829	0	0	never suppressed	0	0	8	on ART detectable	male	detectable	primary complete	unemployed	rural	1	0	tx success
FGH034	1	1	42	2015-04-30	3	3	2	17.7	54.1	1.75	yes	1	yes	yes			Efavirenz	Efavirenz		no	yes	injectable only	0	0	0	247	4/30/2015	43316	4/30/2015	.		5	2015-10-25	178	0		BL detectable, unknown outcome	0	1	4	on ART detectable	male	unknown	primary complete	employed part time	township	1	0	LTFU
MAN231	0	1	48	2017-01-06	1	0	2	15.2	38	1.58	no	0	yes	no			Nevirapine	Efavirenz		no	yes	injectable only	8	19	5	93	1/5/2017	1900000	1/5/2017	.		4	2017-04-05	89	0		BL detectable, unknown outcome	0	1	8	Hx ART not active	male	unknown	less than primary	unemployed	township	0	1	died
HLA339	0	1	44	2019-05-03	4	2	1	23.8	68	1.69	no	0	yes	yes	yes	no	Efavirenz	Nevirapine	22	yes	no	BDQ only	6	8	0		.	3440	5/8/2019	.		1	2020-02-13	280	0		BL detectable, unknown outcome	0	1	5	on ART detectable	male	unknown	more than primary	employed full time	rural	0	0	tx success
NKQ088	1	1	52	2015-10-15	4	2	2	31.5	97.6	1.76	no	0	no	no	no	no	Efavirenz		12	no	yes	injectable only	7	0	1	317	10/15/2015	8233	10/15/2015	.		1	2017-05-11	574	0		BL detectable, unknown outcome	0	1	4	Naive	male	unknown	more than primary	employed full time	township	0	0	tx success
CBH224	0	2	21	2017-07-03	4	0	1	20.2	51	1.59	no	0	no	no						no	yes	injectable only	3	1	1	262	6/29/2017	234000	6/29/2017	.		5	2018-01-19	198	0		BL detectable, unknown outcome	0	1	1	Naive	female	unknown	more than primary	unemployed	rural	0		LTFU
CBH033	0	2	44	2016-02-22	2	2	1	29.4	52	1.33	yes	1	yes	yes	no	no	Efavirenz	Efavirenz	11	no	yes	injectable only	6	3	1	65	2/22/2016	661	2/15/2016	.		1	2017-10-26	609	0		BL detectable, unknown outcome	0	1	1	on ART detectable	female	unknown	primary complete	employed full time	rural	1	0	tx success
JPH278	0	2	36	2017-06-15	3	0	2	24.4	64	1.62	yes	1	yes	yes	yes	no	Nevirapine	Efavirenz	16	yes	no	BDQ only	3	8	1	369	2/22/2017	20300	2/22/2017	4/25/2018	1310	2	2018-04-26	315	0	0	never suppressed	0	0	6	on ART detectable	female	detectable	primary complete	unemployed	township	1	1	tx success
CBH212	0	1	46	2017-05-22	3	2	1		51		yes	1	yes	yes	no	no	Efavirenz		22.5	no	yes	injectable only	0	0	0	240	4/13/2012	69000	4/13/2012	10/2/2018	20	1	2019-01-31	647	0	1	became suppressed	1	1	1	on ART detectable	male	suppressed	primary complete	employed full time	rural	1	0	tx success
DGH257	1	1	46	2017-11-13	3	0	2	17.9	52.3	1.71	yes	2	yes	yes			LPVr			yes	yes	both	0	1	0	365	11/1/2017	723000	11/1/2017	.		5	2018-04-16	154	0		BL detectable, unknown outcome	0	1	2	on ART detectable	male	unknown	primary complete	unemployed	township	2	2	LTFU
MUR130	1	1	29	2017-04-06	3	3	1	20.6	56	1.65	yes	1	yes	yes	yes	no	Efavirenz	Nevirapine	22	yes	yes	both	3	7	1	26	2/8/2017	401000	2/8/2017	.		1	2018-06-04	424	0		BL detectable, unknown outcome	0	1	10	on ART detectable	male	unknown	primary complete	employed part time	rural	1	0	tx success
HLA283	0	1	41	2018-07-31	4	0	1		48		yes		no	no			Efavirenz			no	yes	injectable only	12	12	0	73	8/1/2018	188000	8/1/2018	.		4	2018-12-10	129	0		BL detectable, unknown outcome	0	1	5	Naive	male	unknown	more than primary	unemployed	rural		0	died
KDZ100	1	2	41	2015-12-14	5	0	2	15.8	35.5	1.5	no	0	yes	yes	no	no	Efavirenz		12	no	yes	injectable only	1	0	1	225	11/19/2015	571	12/11/2015	12/14/2017	150	1	2017-09-26	652	0	1	became suppressed	1	1	7	on ART detectable	female	suppressed	more than primary	unemployed	township	0	0	tx success
NKQ140	1	2	34	2016-04-26	3	0	2	18.7	46	1.57	yes	1	yes	no	no	no	Efavirenz		10	no	yes	injectable only	3	0	1	52	4/26/2016	78610	4/26/2016	5/25/2018	20	1	2017-12-20	603	0	1	became suppressed	1	1	4	Hx ART not active	female	suppressed	primary complete	unemployed	township	1	0	tx success
cbh202	0	1	33	2017-04-24	1	3	1		51		yes	2	yes	no						no	yes	injectable only	1	5	3	240	4/13/2017	69000	4/13/2017	.		5	2018-01-30	253	0		BL detectable, unknown outcome	0	1	1	Hx ART not active	male	unknown	less than primary	employed part time	rural	2		LTFU
SMH154	0	1	49	2017-07-17	3	0	1	17.3	47	1.65	yes	1	yes	no	no	no	Nevirapine	Nevirapine	17	yes	no	BDQ only	6	14	0	110	7/17/2017	11700	7/17/2017	.		2	2018-05-23	309	0		BL detectable, unknown outcome	0	1	11	Hx ART not active	male	unknown	primary complete	unemployed	rural	1	1	tx success
HLA075	0	2	33	2015-12-03	4	0	1		61.4		yes	1	yes	yes	no	no	Efavirenz		11.5	no	yes	injectable only	3	9	0	279	12/1/2015	74924	12/1/2015	.		1	2017-11-14	714	0		BL detectable, unknown outcome	0	1	5	on ART detectable	female	unknown	more than primary	unemployed	rural	1	0	tx success
HLA329	0	1	38	2019-03-08	3	0	2				yes	1	yes	no	no	no	Nevirapine		18.5	yes	no	BDQ only	1	3	0	22	3/5/2019	3030	3/5/2019	3/3/2020	218000	1	2020-01-02	299	0	0	never suppressed	0	0	5	Hx ART not active	male	detectable	primary complete	unemployed	township	1	1	tx success
MPH006	1	1	31	2015-07-03	3	3	2	20	57.8	1.7	yes	1	no	no			Efavirenz	Efavirenz		no	yes	injectable only	1	1	0	48	4/8/2015	959346	4/8/2015	9/28/2016	827641	4	2016-10-26	480	0	0	never suppressed	0	0	9	Naive	male	detectable	primary complete	employed part time	township	1	0	died
jph224	0	2	33	2017-02-16	3	0	2	26.2	71.2	1.65	no	0	yes	yes	no	yes	Efavirenz	LPVr	16	no	yes	injectable only	5	6	1	184	12/13/2016	16800	12/13/2016	11/1/2018	20	2	2018-02-22	371	0	1	became suppressed	1	1	6	on ART detectable	female	suppressed	primary complete	unemployed	township	0	0	tx success
CBH085	0	1	51	2016-06-06	0	0	1	14.2	41	1.7	yes	1	yes	no			Efavirenz			no	yes	injectable only	4	4	0	259	6/2/2016	113090	6/2/2016	.		4	2016-08-25	79	0		BL detectable, unknown outcome	0	1	1	Hx ART not active	male	unknown	less than primary	unemployed	rural	1	0	died
CBH075	0	2	35	2016-05-09	1	0	1	11.1	26	1.53	yes	1	yes	yes			Efavirenz	Efavirenz		yes	no	BDQ only	4	12	0		.	61834	5/12/2015	9/15/2017	2220	4	2017-12-12	557	0	0	never suppressed	0	0	1	on ART detectable	female	detectable	less than primary	unemployed	rural	1	0	died
HLA349	0	2	26	2019-06-28	4	0	1		65		no	0	yes	yes			Efavirenz	LPVr		yes	no	BDQ only	4	0	0	160	6/28/2019	1810000	6/28/2019	.		5	2020-04-08	280	0		BL detectable, unknown outcome	0	1	5	on ART detectable	female	unknown	more than primary	unemployed	rural	0	0	LTFU
HLA052	0	2	32	2015-09-28	3	3	1		47.9		no	0	yes	no	no	no	Efavirenz		8.5	no	yes	injectable only	5	10	0	184	9/14/2015	732809	9/14/2015	2/2/2017	20	1	2017-03-02	534	0	1	became suppressed	1	1	5	Hx ART not active	female	suppressed	primary complete	employed part time	rural	0	0	tx success
MAN143	0	2	28	2016-06-27	3	1	1	15.2	42	1.66	no	0	no	no			Efavirenz			no	yes	injectable only	2	6	1	107	6/10/2016	175000	6/21/2016	.		4	2016-09-20	85	0		BL detectable, unknown outcome	0	1	8	Naive	female	unknown	primary complete	unemployed	rural	0	0	died
KDZ080	1	2	30	2015-08-31	3	0	2	20	55	1.66	no	0	no	no	no	no	Efavirenz		15	no	yes	injectable only	2	12	0	27	9/21/2015	233000	9/21/2015	.		1	2017-03-02	549	0		BL detectable, unknown outcome	0	1	7	Naive	female	unknown	primary complete	unemployed	township	0	0	tx success
MAN246	0	1	66	2017-02-20	0	0	1	17.7	50	1.68	no	0	yes	no			LPVr			no	yes	injectable only	24	13	5	157	2/14/2017	407000	2/14/2017	.		5	2017-08-25	186	0		BL detectable, unknown outcome	0	1	8	Hx ART not active	male	unknown	less than primary	unemployed	rural	0	2	LTFU
MPH117	1	2	33	2017-06-07	3	0	2	23.3	56.6	1.56	yes		yes	yes	no	no	Efavirenz		14.5	yes	no	BDQ only	2	3	0	248	4/5/2017	739	4/5/2017	4/18/2018	17400	2	2018-03-22	287	0	0	never suppressed	0	0	9	on ART detectable	female	detectable	primary complete	unemployed	township		0	tx success
cbh190	0	1	40	2017-03-13	3	0	1	16.3	46	1.68	yes	1	yes	yes			LPVr			no	yes	injectable only	1	0	0	175	3/8/2017	12000	3/8/2017	.		3	2017-06-13	92	0		BL detectable, unknown outcome	0	1	1	on ART detectable	male	unknown	primary complete	unemployed	rural	1	2	tx failure
MAN206	0	1	30	2016-10-14	3	0	1	18.4	54.5	1.72	no	0	no	no	no	no	Efavirenz		15.5	no	yes	injectable only	6	10	2	103	10/12/2016	1510000	10/12/2016	.		1	2018-06-01	595	0		BL detectable, unknown outcome	0	1	8	Naive	male	unknown	primary complete	unemployed	rural	0	0	tx success
MAN080	0	1	37	2015-10-26	4	0	1	17.6	55	1.77	yes	1	yes	yes	no	no	Efavirenz		13	no	yes	injectable only	6	11	4	71	10/26/2015	756	10/26/2015	9/11/2017	75	1	2017-12-03	769	0	1	became suppressed	1	1	8	on ART detectable	male	suppressed	more than primary	unemployed	rural	1	0	tx success
MPH110	1	2	47	2017-04-26	1	0	2	15.5	39.6	1.6	yes	1	yes	no	no	no	Efavirenz		16.5	yes	yes	both	0	4	0	53	4/26/2017	320000	4/26/2017	8/17/2017	216	1	2018-03-03	304	0	1	became suppressed	1	1	9	Hx ART not active	female	suppressed	less than primary	unemployed	township	1	0	tx success
CBH084	0	1	48	2016-06-01	4	2	1	21	60	1.69	no	0	no	no	no	no	Efavirenz		14	no	yes	injectable only	2	3	1	44	5/31/2016	366171	5/26/2016	.		2	2018-04-26	694	0		BL detectable, unknown outcome	0	1	1	Naive	male	unknown	more than primary	employed full time	rural	0	0	tx success
MUR262	1	2	29	2017-10-10	4	2	1	18	46	1.6	yes	1	yes	yes	yes	no	Efavirenz	Nevirapine	16	yes	no	BDQ only	4	6	0	145	8/29/2017	53100	8/29/2017	1/10/2019	10700	1	2018-09-25	350	0	0	never suppressed	0	0	10	on ART detectable	female	detectable	more than primary	employed full time	rural	1	0	tx success
HLA149	0	1	37	2016-09-29	4	2	1		65.9		no	0	yes	yes	no	no	Efavirenz		11	no	yes	injectable only	1	4	0	69	9/20/2016	130000	9/20/2016	3/22/2018	50	1	2018-06-21	637	0	1	became suppressed	1	1	5	on ART detectable	male	suppressed	more than primary	employed full time	rural	0	0	tx success
CBH091	0	1	40	2016-06-22	4	0	1	20.1	56	1.67	yes	1	no	no			Efavirenz	Efavirenz		no	yes	injectable only	1	4	1	123	5/29/2016	229000	6/17/2016	.		4	2016-08-15	54	0		BL detectable, unknown outcome	0	1	1	Naive	male	unknown	more than primary	unemployed	rural	1	0	died
DGH328	1	2	26	2018-04-04	3	0	2		64.1		yes	1	no	no	no	yes	Nevirapine	LPVr	19	yes	no	BDQ only	6	2	0	12	3/28/2018	180000	12/14/2017	.		2	2019-03-02	331	0		BL detectable, unknown outcome	0	1	2	Naive	female	unknown	primary complete	unemployed	township	1	1	tx success
NKQ063	1	1	39	2015-08-18	3	3	2	21.1	61.8	1.71	no	0	no	no			Nevirapine	Efavirenz		no	yes	injectable only	2	5	2	97	8/18/2015	658078	8/18/2015	.		5	2016-11-16	456	0		BL detectable, unknown outcome	0	1	4	Naive	male	unknown	primary complete	employed part time	township	0	1	LTFU
JPH128	0	1	41	2015-10-27	4	0	2	19.1	52	1.65	yes	1	yes	yes			unknown	Efavirenz		no	yes	injectable only	3	5	0	2	7/6/2015	286597	10/28/2015	.		5	2017-03-14	504	0		BL detectable, unknown outcome	0	1	6	on ART detectable	male	unknown	more than primary	unemployed	township	1	3	LTFU
HLA123	0	1	52	2016-06-06	3	0	1	19.8	52	1.62	yes	1	yes	yes			Efavirenz			no	yes	injectable only	1	5	0	162	6/7/2016	3110	6/7/2016	.		4	2016-06-13	4	0		BL detectable, unknown outcome	0	1	5	on ART detectable	male	unknown	primary complete	unemployed	rural	1	0	died
SMH235	0	1	30	2018-04-16	3	2	1	14.7	42	1.69	yes	2	yes	no	yes	no	Efavirenz	Nevirapine	14	yes	yes	both	2	10	1		.	2110000	3/14/2018	.		2	2019-01-18	276	0		BL detectable, unknown outcome	0	1	11	Hx ART not active	male	unknown	primary complete	employed full time	rural	2	0	tx success
CBH220	0	2	14	2017-06-26	1	5	1	16.6	28	1.3	yes	2	no	no			Efavirenz	Nevirapine		no	yes	injectable only	0	2	9	93	6/20/2017	1000	6/13/2017	.		4	2017-09-10	104	0		BL detectable, unknown outcome	0	1	1	Naive	female	unknown	less than primary	unemployed	rural	2	0	died
MUR196	1	2	36	2017-07-06		0	1	19.9	49	1.57	yes	2	yes	yes			Nevirapine	Efavirenz		yes	no	BDQ only	0	8	0	484	6/2/2017	856	6/12/2017	.		5	2018-06-08	337	0		BL detectable, unknown outcome	0	1	10	on ART detectable	female	unknown		unemployed	rural	2	1	LTFU
JPH027	0	1	31	2015-01-22	2	0	4	14.7	40	1.65	yes	1	yes	yes			Efavirenz	Efavirenz		no	no	neither	1	1	1	66	1/23/2015	3299	1/23/2015	5/12/2015	20	5	2015-07-22	181	0	1	became suppressed	1	1	6	on ART detectable	male	suppressed	primary complete	unemployed	urban or suburban	1	0	LTFU
JPH030	0	1	38	2015-01-27	4	3	2	19.1	64.5	1.84	no	0	no	no			Efavirenz			no	yes	injectable only	24	24	0	127	1/13/2015	7865379	2/4/2015	.		4	2015-04-22	85	0		BL detectable, unknown outcome	0	1	6	Naive	male	unknown	more than primary	employed part time	township	0	0	died
NKQ288	1	1	37	2017-01-12	4	0	2	17.3	55.9	1.8	yes	1	yes	yes			LPVr			no	yes	injectable only	3	2	0	27	1/12/2017	3347	1/12/2017	.		5	2017-11-28	320	0		BL detectable, unknown outcome	0	1	4	on ART detectable	male	unknown	more than primary	unemployed	township	1	2	LTFU
DMH366	1	2	38	2018-05-07	2	0	2	21.9	54	1.57	yes	1	yes	yes	no	yes	Efavirenz	LPVr	19.5	yes	no	BDQ only	1	8	0	341	5/4/2018	3650	5/4/2018	.		1	2019-05-09	370	0		BL detectable, unknown outcome	0	1	3	on ART detectable	female	unknown	primary complete	unemployed	township	1	0	tx success
DGH219	1	2	29	2017-08-30	4	2	1	30.2	70.8	1.53	no	0	no	no	yes	no	Efavirenz	Nevirapine	19	yes	yes	both	8	18	0	97	8/29/2017	295420	8/22/2017	.		2	2018-08-22	363	0		BL detectable, unknown outcome	0	1	2	Naive	female	unknown	more than primary	employed full time	rural	0	0	tx success
JPH231	0	2	18	2017-03-02	4	0	2	15	34.6	1.52	yes	1	yes	yes	no	no	Efavirenz	Efavirenz	13	no	yes	injectable only	3	3	0	233	2/14/2017	25000	2/14/2017	10/2/2018	231000	1	2018-12-11	672	0	0	never suppressed	0	0	6	on ART detectable	female	detectable	more than primary	unemployed	township	1	0	tx success
NKQ313	1	1	37	2017-03-07	3	2	1	21.3	67.6	1.78	no	0	no	no						yes	no	BDQ only	0	4	0	123	2/28/2017	10923	3/7/2017	.		5	2018-02-15	342	0		BL detectable, unknown outcome	0	1	4	Naive	male	unknown	primary complete	employed full time	rural	0		LTFU
HLA055	0	2	36	2015-10-06	4	0	1		53		no	0	no	no	no	no	Efavirenz		11	no	yes	injectable only	1	1	0	242	9/18/2015	93654	9/30/2015	2/23/2017	20	1	2017-03-23	538	0	1	became suppressed	1	1	5	Naive	female	suppressed	more than primary	unemployed	rural	0	0	tx success
HLA352	0	2	22	2019-07-05	4	5	1	24.4	61	1.58	no	0	no	no			Nevirapine			yes	no	BDQ only	1	2	0	143	7/1/2019	246000	7/1/2019	.		4	2019-08-06	31	0		BL detectable, unknown outcome	0	1	5	Naive	female	unknown	more than primary	unemployed	rural	0	1	died
NKQ323	1	1	26	2017-04-06	3	0	1				yes	1	yes	yes	no	yes	Efavirenz	LPVr	13	no	yes	injectable only	1	2	0	150	7/18/2016	1596	3/8/2017	3/1/2018	200	2	2018-03-29	357	0	1	became suppressed	1	1	4	on ART detectable	male	suppressed	primary complete	unemployed	rural	1	0	tx success
FGH025	1	1	48	2015-04-07	2	0	1	21.4	54.9	1.6	yes	2	no	no			Efavirenz			no	no	neither	2	3	0	314	4/7/2015	95423	4/7/2015	.		5	2016-04-28	387	0		BL detectable, unknown outcome	0	1	4	Naive	male	unknown	primary complete	unemployed	rural	2	0	LTFU
JPH098	0	2	37	2015-07-16	3	0	2	22.3	63	1.68	no	0	yes	yes			unknown	Efavirenz		no	yes	injectable only	0	0	0	104	2/25/2015	468379	2/25/2015	.		5	2016-03-09	237	0		BL detectable, unknown outcome	0	1	6	on ART detectable	female	unknown	primary complete	unemployed	township	0	3	LTFU
HLA282	0	1	33	2018-07-31	3	0	1		52		yes	1	yes	no	no	no	Efavirenz		16	no	yes	injectable only	9	5	0	19	7/27/2018	1980	7/27/2018	7/5/2019	80100	2	2019-06-04	305	0	0	never suppressed	0	0	5	Hx ART not active	male	detectable	primary complete	unemployed	rural	1	0	tx success
MAN061	0	2	32	2015-09-14	3	2	1	19.1	49	1.6	yes	2	yes	yes	no	yes	Efavirenz	LPVr	14	no	yes	injectable only	4	0	0	174	9/10/2015	6725	9/10/2015	8/28/2017	211	1	2017-10-18	765	0	1	became suppressed	1	1	8	on ART detectable	female	suppressed	primary complete	employed full time	rural	2	0	tx success
CBH150	0	2	53	2016-11-07	2	2	1	35	60	1.31	no	0	yes	yes	no	no	Efavirenz		16	no	yes	injectable only	5	2	0	300	11/2/2016	500	11/2/2016	1/3/2019	50	2	2018-10-18	710	0	1	became suppressed	1	1	1	on ART detectable	female	suppressed	primary complete	employed full time	rural	0	0	tx success
FGH003	1	1	38	2014-11-18	2	0	2	19.8	57.3	1.7	no	0	no	no			Efavirenz	Efavirenz		no	yes	injectable only	8	4	1	170	1/15/2015	592180	1/15/2015	.		5	2015-12-15	392	0		BL detectable, unknown outcome	0	1	4	Naive	male	unknown	primary complete	unemployed	township	0	0	LTFU
KDZ110	1	2	33	2016-02-17	4	0	2	18.4	47	1.6	no	0	no	no	no	no	Efavirenz		10	no	yes	injectable only	3	1	0	853	2/3/2016	20900	2/17/2016	.		1	2018-02-15	729	0		BL detectable, unknown outcome	0	1	7	Naive	female	unknown	more than primary	unemployed	township	0	0	tx success
FGH033	1	1	39	2015-04-30	3	0	2	16.4	51.9	1.78	yes	1	yes	yes			Efavirenz	Nevirapine		yes	no	BDQ only	4	5	2	188	3/16/2014	2090294	8/19/2014	6/22/2015	68	4	2015-07-26	87	0	1	became suppressed	1	1	4	on ART detectable	male	suppressed	primary complete	unemployed	township	1	0	died
MUR136	1	1	27	2017-04-11	3	0	1	20.4	59	1.7	yes	2	yes	yes			Efavirenz			no	yes	injectable only	2	1	1	33	2/22/2017	3570	4/11/2017	.		4	2017-11-23	226	0		BL detectable, unknown outcome	0	1	10	on ART detectable	male	unknown	primary complete	unemployed	rural	2	0	died
MAN361	0	2	26	2018-02-06	4	0	1		66		yes	1	yes	yes			other second line			no	yes	injectable only	2	7	0	8	1/19/2018	620000	1/24/2018	.		4	2018-03-28	54	0		BL detectable, unknown outcome	0	1	8	on ART detectable	female	unknown	more than primary	unemployed	rural	1	3	died
JPH364	0	2	26	2018-02-20	3	2	2	18.5	51	1.66	yes	1	no	no			Nevirapine			yes	no	BDQ only	0	3	0	15	2/20/2018	3750000	2/8/2018	12/2/2018	723000	4	2018-12-14	289	0	0	never suppressed	0	0	6	Naive	female	detectable	primary complete	employed full time	township	1	1	died
DGH162	1	2	39	2017-04-28	1	3	2	13.4	38.6	1.7	yes	1	yes	no	no	no	LPVr		13.5	yes	no	BDQ only	4	15	0		.	377559	5/23/2016	12/3/2018	63	1	2019-02-04	650	0	1	became suppressed	1	1	2	Hx ART not active	female	suppressed	less than primary	employed part time	township	1	2	tx success
DGH304	1	1	41	2018-01-31	3	0	1	13.8	49.8	1.9	yes	1	yes	yes	yes	no	Efavirenz	Nevirapine	18	yes	no	BDQ only	3	15	0	27	1/14/2017	330000	11/14/2017	.		1	2019-01-08	342	0		BL detectable, unknown outcome	0	1	2	on ART detectable	male	unknown	primary complete	unemployed	rural	1	0	tx success
JPH051	0	2	39	2015-03-17	3	3	2		70		yes	1	yes	yes			Efavirenz	Efavirenz		no	yes	injectable only	0	0	0		.	17247	2/19/2015	11/17/2015	20	4	2015-09-29	196	0	1	became suppressed	1	1	6	on ART detectable	female	suppressed	primary complete	employed part time	township	1	0	died
HLA269	0	1	25	2018-06-05	4	0	1		65		yes	1	yes	yes	no	no	Efavirenz		16	no	yes	injectable only	1	2	0	6	6/5/2018	911000	6/5/2018	.		1	2019-05-20	346	0		BL detectable, unknown outcome	0	1	5	on ART detectable	male	unknown	more than primary	unemployed	rural	1	0	tx success
MUR051	1	2	38	2016-09-15	4	2	1	21.1	52	1.57	yes	1	yes	no	yes	no	Efavirenz	Nevirapine	14.5	yes	yes	both	3	15	1	143	9/15/2016	3340000	9/15/2016	.		1	2018-04-10	572	0		BL detectable, unknown outcome	0	1	10	Hx ART not active	female	unknown	more than primary	employed full time	rural	1	0	tx success
NKQ310	1	2	35	2017-02-28	3	0	1	20.2	51.8	1.6	yes	1	yes	yes	no	no	Efavirenz	Efavirenz	16.5	no	yes	injectable only	2	2	1	82	2/28/2017	194920	2/28/2017	7/5/2018	19710	1	2019-01-08	679	0	0	never suppressed	0	0	4	on ART detectable	female	detectable	primary complete	unemployed	rural	1	0	tx success
MPH247	1	1	19	2019-06-05	9	0	2	17.5	46	1.62	no	0	yes	no	no	no	Efavirenz		14	yes	no	BDQ only	0	1	0	204	5/17/2019	180000	5/17/2019	.		1	2020-04-02	302	0		BL detectable, unknown outcome	0	1	9	Hx ART not active	male	unknown	primary complete	unemployed	township	0	0	tx success
NKQ153	1	2	47	2016-05-19	2	0	1	21.2	49	1.52	no	0	no	no			Efavirenz			no	yes	injectable only	7	8	1	53	5/19/2016	247717	5/19/2016	.		4	2016-07-12	53	0		BL detectable, unknown outcome	0	1	4	Naive	female	unknown	primary complete	unemployed	rural	0	0	died
CBH252	0	2	65	2017-09-18	3	4	2	23.5	64	1.65	yes	1	yes	yes	no	yes	Efavirenz	LPVr	15	yes	no	BDQ only	1	8	0		.	9950	9/13/2017	.		1	2018-09-16	363	0		BL detectable, unknown outcome	0	1	1	on ART detectable	female	unknown	primary complete	unemployed	township	1	0	tx success
KDZ016	1	1	41	2015-01-21	3	0	2	17.6	52	1.72	no	0	no	no	no	no	Efavirenz		16	no	yes	injectable only	4	0	1	418	12/12/2014	9352	12/19/2014	.		1	2016-09-27	615	0		BL detectable, unknown outcome	0	1	7	Naive	male	unknown	primary complete	unemployed	township	0	0	tx success
CBH020	0	2	38	2016-02-08	7	3	2	32	75	1.53	yes	1	yes	no						no	yes	injectable only	5	4	0	31	2/4/2016	361835	2/4/2016	.		4	2016-02-10	2	0		BL detectable, unknown outcome	0	1	1	Hx ART not active	female	unknown	more than primary	employed part time	township	1		died
JPH682	0	1	53	2019-09-05	3	0	2	20.7	57.6	1.67	yes	1	yes	yes	yes	no	Efavirenz	Nevirapine	15.5	yes	no	BDQ only	3	9	0	423	9/5/2019	284000	9/5/2019	7/16/2020	1064	1	2020-08-13	342	0	0	never suppressed	0	0	6	on ART detectable	male	detectable	primary complete	unemployed	township	1	0	tx success
CBH223	0	2	31	2017-06-28	3	0	1	21.9	56	1.6	no	0	yes	yes			Efavirenz			no	yes	injectable only	4	3	2		.	9570	5/11/2016	6/14/2018	256000	3	2018-01-11	197	0	0	never suppressed	0	0	1	on ART detectable	female	detectable	primary complete	unemployed	rural	0	0	tx failure
JPH155	0	1	28	2016-11-10	3	2	2				no	0	yes	yes			Efavirenz			no	yes	injectable only	4	4	0	49	10/28/2016	854	10/27/2016	.		4	2016-11-26	15	0		BL detectable, unknown outcome	0	1	6	on ART detectable	male	unknown	primary complete	employed full time	township	0	0	died
DGH244	1	1	48	2017-10-16	4	0	2	18.1	52.4	1.7	yes	1	yes	no	yes	no	Efavirenz	Nevirapine	16	yes	no	BDQ only	0	0	0	180	7/4/2017	159000	7/4/2017	3/20/2018	627000	1	2018-09-18	342	0	0	never suppressed	0	0	2	Hx ART not active	male	detectable	more than primary	unemployed	township	1	0	tx success
HLA067	0	2	28	2015-11-17	3	0	1	19.4	42	1.47	no	0	no	no			Efavirenz			no	yes	injectable only	0	0	0	736	10/28/2015	60388	10/28/2015	.		5	2016-02-28	121	0		BL detectable, unknown outcome	0	1	5	Naive	female	unknown	primary complete	unemployed	rural	0	0	LTFU
HLA094	0	1	41	2016-02-29	3	0	1				yes	1	yes	yes	no	no	Efavirenz		8.5	no	yes	injectable only	4	10	0	41	2/25/2016	308998	2/25/2016	1/4/2018	50	1	2018-02-01	706	0	1	became suppressed	1	1	5	on ART detectable	male	suppressed	primary complete	unemployed	rural	1	0	tx success
CBH221	0	2	33	2017-06-26	3	3	1	27.2	67	1.57	no	0	no	no						no	yes	injectable only	5	2	0	189	6/21/2017	45000	5/23/2017	.		5	2018-05-17	325	0		BL detectable, unknown outcome	0	1	1	Naive	female	unknown	primary complete	employed part time	rural	0		LTFU
DGH174	1	1	30	2017-05-30	4	2	1	24.2	59.6	1.57	yes	1	yes	yes	no	no	LPVr		18	yes	yes	both	5	1	0	6	5/25/2017	2440	5/25/2017	5/16/2018	108	1	2018-11-28	547	0	1	became suppressed	1	1	2	on ART detectable	male	suppressed	more than primary	employed full time	rural	1	2	tx success
KDZ064	1	1	37	2015-07-15	3	0	2	17	42	1.57	yes	1	yes	yes	no	no	Efavirenz		12	no	yes	injectable only	1	4	0	115	6/2/2015	408	9/23/2014	8/30/2017	54600	1	2017-07-20	736	0	0	never suppressed	0	0	7	on ART detectable	male	detectable	primary complete	unemployed	township	1	0	tx success
CBH191	0	1	40	2017-03-13	2	3	1	20.7	62	1.73	yes	1	yes	yes			Efavirenz			no	yes	injectable only	0	1	0	617	2/15/2017	3250	2/15/2017	.		5	2017-06-05	84	0		BL detectable, unknown outcome	0	1	1	on ART detectable	male	unknown	primary complete	employed part time	rural	1	0	LTFU
NKQ100	1	2	32	2015-11-24	4	0	2	20.3	54	1.63	no	0		no						no	yes	injectable only	3	4	1	27	11/24/2015	150743	11/24/2015	.		5	2016-10-07	318	0		BL detectable, unknown outcome	0	1	4	on ART detectable	female	unknown	more than primary	unemployed	township	0		LTFU
HLA274	0	1	42	2018-09-26	3	0	1	19.4	56	1.7	no	0	no	no			Efavirenz			no	yes	injectable only	3	4	1	104	6/25/2018	5320	6/25/2018	.		4	2018-12-22	169	0		BL detectable, unknown outcome	0	1	5	Naive	male	unknown	primary complete	unemployed	rural	0	0	died
KDZ113	1	2	27	2016-02-22	3	0	2	24	60	1.58	yes	1	no	no			Efavirenz			no	yes	injectable only	6	4	0	147	2/11/2016	347000	2/11/2016	.		4	2016-08-02	162	0		BL detectable, unknown outcome	0	1	7	Naive	female	unknown	primary complete	unemployed	township	1	0	died
MPH207	1	1	30	2018-11-29	3	0	2	19	59	1.76	yes	1	yes	yes	yes	no	Efavirenz	Nevirapine	16.5	yes	no	BDQ only	0	1	0	116	11/15/2018	1550	11/15/2018	8/15/2019	258000	2	2019-09-22	297	0	0	never suppressed	0	0	9	on ART detectable	male	detectable	primary complete	unemployed	township	1	0	tx success
JPH314	0	2	37	2017-09-05	3	0	2	16.4	43	1.62	yes	1	yes	yes	no	no	LPVr		14	yes	no	BDQ only				5	8/22/2017	6450000	5/17/2017	3/13/2018	94	1	2018-07-24	322	0	1	became suppressed	1	1	6	on ART detectable	female	suppressed	primary complete	unemployed	township	1	2	tx success
KDZ049	1	1	32	2015-05-13	3	2	2	18.7	54	1.7	no	0	no	no						no	yes	injectable only	0	0	0	315	5/7/2015	113635	5/13/2015	.		5	2015-08-13	92	0		BL detectable, unknown outcome	0	1	7	Naive	male	unknown	primary complete	employed full time	township	0		LTFU
SMH072	0	1	38	2016-10-11	4	3	3	20.8	60	1.7	yes	1	yes	no			Efavirenz			no	yes	injectable only	6	5	0	304	10/11/2016	1500000	10/11/2016	.		5	2018-01-22	468	0		BL detectable, unknown outcome	0	1	11	Hx ART not active	male	unknown	more than primary	employed part time	urban or suburban	1	0	LTFU
HLA302	0	1	24	2018-11-07	4	0	1		45		yes	1	yes	yes			Efavirenz	LPVr		no	yes	injectable only	2	1	0	3	11/6/2018	3780000	11/6/2018	.		4	2019-04-08	151	0		BL detectable, unknown outcome	0	1	5	on ART detectable	male	unknown	more than primary	unemployed	rural	1	0	died
HLA272	0	2	57	2018-06-13	1	0	1		38		no	0	no	no			Efavirenz			no	yes	injectable only	2	8	0	9	6/11/2018	571000	6/11/2018	.		4	2018-07-17	33	0		BL detectable, unknown outcome	0	1	5	Naive	female	unknown	less than primary	unemployed	rural	0	0	died
NKQ370	1	1	44	2017-05-11	3	0	2	17.8	60.1	1.84	yes	1	yes	no	yes	no	Nevirapine	Efavirenz	17.5	yes	no	BDQ only	0	4	3	183	5/4/2017	30490	5/12/2017	9/27/2018	158407	1	2018-11-22	560	0	0	never suppressed	0	0	4	Hx ART not active	male	detectable	primary complete	unemployed	township	1	1	tx success
KDZ045	1	2	40	2015-05-04	3	3	1	36.7	87	1.54	no	0	no	no	no	no	Efavirenz		17	no	yes	injectable only	3	5	1	93	4/7/2015	.	.	.		2	2017-01-10	617			never done	0	1	7	Naive	female	unknown	primary complete	employed part time	rural	0	0	tx success
DGH215	1	1	33	2017-08-28	3	3	2	20.2	52.9	1.62	yes	2	no	no	yes	no	Efavirenz	Nevirapine	19.5	yes	yes	both	10	4	0		.	.	.	.		1	2018-10-16	419			never done	0	1	2	Naive	male	unknown	primary complete	employed part time	township	2	0	tx success
MAN290	0	1	26	2017-07-14	3	0	2	15.6	43	1.66	no	0	no	no			Nevirapine			no	yes	injectable only	7	9	6	216	7/3/2017	.	.	.		4	2017-09-05	53			never done	0	1	8	Naive	male	unknown	primary complete	unemployed	township	0	1	died
MPH254	1	2	17	2019-09-11	4	5	1	17.6	47.8	1.65	no	0	no	no	no	no	Nevirapine		14	yes	no	BDQ only	0	2	0	117	7/10/2019	.	.	.		1	2020-04-21	285			never done	0	1	9	Naive	female	unknown	more than primary	unemployed	rural	0	1	tx success
SMH157	0	1	41	2017-07-26	3	0	1	23.7	76	1.79	yes	1	yes	no	yes	no	Efavirenz	Nevirapine	22	yes	yes	both	9	6	1	73	7/25/2017	.	.	.		2	2018-05-08	287			never done	0	1	11	Hx ART not active	male	unknown	primary complete	unemployed	rural	1	0	tx success
KDZ178	1	1	50	2016-10-12	1	2	2	27.8	93	1.83	yes	1	no	no	no	no	Efavirenz		12	no	yes	injectable only	1	3	0	737	5/10/2016	.	.	4/24/2018	40	1	2018-04-24	559		1	BL unknown, suppressed outcome	1	1	7	Naive	male	suppressed	less than primary	employed full time	township	1	0	tx success
DGH404	1	1	35	2018-11-22	3	0	2	22.3	62.3	1.67	no	0	no	no	yes	no	Nevirapine	Efavirenz	14.5	yes	no	BDQ only	5	15	0	227	11/22/2018	.	.	5/12/2020	20	1	2020-05-12	787		1	BL unknown, suppressed outcome	1	1	2	Naive	male	suppressed	primary complete	unemployed	township	0	1	tx success
MUR107	1	2	41	2017-02-22	3	1	1	25.6	64	1.58	yes	1	yes	yes	no	no	Efavirenz		14	no	yes	injectable only	12	1	0	244	10/18/2016	.	.	10/16/2018	20	1	2018-08-14	538		1	BL unknown, suppressed outcome	1	1	10	on ART unknown	female	suppressed	primary complete	unemployed	rural	1	0	tx success
MAN013	0	1	53	2015-04-09	0	1	1	18.2	55	1.74	no	0	no	no	no	no	Efavirenz		14	no	yes	injectable only	0	2	1	415	3/26/2015	.	.	3/15/2017	20	1	2017-05-10	764		1	BL unknown, suppressed outcome	1	1	8	Naive	male	suppressed	less than primary	unemployed	rural	0	0	tx success
KDZ117	1	2	24	2016-03-07	4	0	2	18.6	44	1.54	no	0	no	no	no	no	Efavirenz		13	no	yes	injectable only	1	2	1	293	2/19/2016	.	.	1/30/2018	50	1	2018-03-20	743		1	BL unknown, suppressed outcome	1	1	7	Naive	female	suppressed	more than primary	unemployed	township	0	0	tx success
JPH469	0	2	22	2018-09-05	3	0	2	15.8	38	1.55	no	0	yes	yes	yes	no	Efavirenz	Nevirapine	12.5	yes	no	BDQ only	0	1	0	260	8/31/2018	.	.	.		1	2019-08-08	337			never done	0	1	6	on ART unknown	female	unknown	primary complete	unemployed	township	0	0	tx success
SMH196	0	1	28	2017-12-18	6	3	1	21.4	54	1.59	no	0	no	no			Nevirapine	Nevirapine		yes	no	BDQ only	8	17	1	657	12/12/2017	.	.	.		5	2018-01-22	43			never done	0	1	11	Naive	male	unknown	more than primary	employed part time	rural	0	1	LTFU
CBH250	0	1	41	2017-09-18	3	3	1	19.2	63	1.81			yes	yes	no	no	Nevirapine		15.5	yes	no	BDQ only	0	0	0	223	9/4/2017	.	.	9/4/2018	20	1	2018-08-16	332		1	BL unknown, suppressed outcome	1	1	1	on ART unknown	male	suppressed	primary complete	employed part time	rural		1	tx success
MUR125	1	1	31	2017-03-23	4	3	1	21.7	62	1.69	yes	1	no	no	no	no	Efavirenz		14	no	yes	injectable only	2	2	0	298	3/14/2017	.	.	.		2	2018-10-04	560			never done	0	1	10	Naive	male	unknown	more than primary	employed part time	rural	1	0	tx success
JPH443	0	1	39	2018-06-28	4	3	4	20.5	66.5	1.8	yes	1	yes	yes	no	no	Nevirapine		14	yes	no	BDQ only	2	4	3	54	6/18/2018	.	.	6/11/2019	130000	1	2019-06-11	432		0	BL unknown, detectable outcome	0	0	6	on ART unknown	male	detectable	more than primary	employed part time	urban or suburban	1	1	tx success
NKQ149	1	1	35	2016-05-13	5	0	2	28.4	93	1.81	no	0	yes	yes			Efavirenz	Efavirenz		no	yes	injectable only	2	1	1	111	5/13/2016	.	.	.		5	2017-01-15	247			never done	0	1	4	on ART unknown	male	unknown	more than primary	unemployed	township	0	0	LTFU
NKQ289	1	1	38	2017-01-10	4	2	1	19.2	60.7	1.78	no	0	no	no						no	yes	injectable only	2	0	0		.	.	.	.		4	2017-01-27	15			never done	0	1	4	Naive	male	unknown	more than primary	employed full time	rural	0		died
KDZ041	1	2	37	2015-04-22	3	0	2	23.1	50	1.47	yes	1	yes	yes	no	no	Efavirenz		14	no	yes	injectable only	6	9	1	85	12/11/2014	.	.	.		1	2016-12-22	610			never done	0	1	7	on ART unknown	female	unknown	primary complete	unemployed	township	1	0	tx success
SMH043	0	1	31	2015-08-06	3	3	2	21.3	60	1.68	yes	2	yes	no			Efavirenz			no	yes	injectable only	1	3	1	102	8/3/2015	.	.	.		5	2016-02-28	205			never done	0	1	11	Hx ART not active	male	unknown	primary complete	employed part time	township	2	0	LTFU
FGH053	1	2	30	2015-06-15	3	0	2	20.7	53	1.6	no	0	no	no						no	yes	injectable only	6	6	1	538	3/19/2015	.	.	.		4	2015-08-09	55			never done	0	1	4	Naive	female	unknown	primary complete	unemployed	township	0		died
DGH209	1	1	26	2017-08-11	3	0	1	21.1	60.2	1.69	no	0	no	no	no	no	Efavirenz		18.5	no	yes	injectable only	0	4	0	303	8/7/2017	.	.	.		1	2018-05-24	287			never done	0	1	2	Naive	male	unknown	primary complete	unemployed	rural	0	0	tx success
mur187	1	1	29	2017-06-27	3	1	1	20.6	63	1.75	no	0	no	no			Nevirapine	Efavirenz		no	yes	injectable only	5	7	0	172	6/6/2017	.	.	.		5	2018-03-15	261			never done	0	1	10	Naive	male	unknown	primary complete	unemployed	rural	0	1	LTFU
MAN261	0	1	45	2017-04-13	4	0	1	23.9	70	1.71	no	0	no	no	yes	no	Nevirapine	Efavirenz	12	yes	no	BDQ only	4	9	0	32	4/10/2017	.	.	4/16/2018	20	1	2018-11-29	595		1	BL unknown, suppressed outcome	1	1	8	Naive	male	suppressed	more than primary	unemployed	rural	0	1	tx success
JPH169	0	2	26	2016-11-29	3	0	2	27.8	69.3	1.58	yes	1	yes	no			Efavirenz	LPVr		no	no	neither	1	8	1		.	.	.	8/29/2018	122000	5	2018-03-27	483		0	BL unknown, detectable outcome	0	0	6	Hx ART not active	female	detectable	primary complete	unemployed	township	1	0	LTFU
DGH203	1	1	45	2017-07-31	3	0	1	18.5	52.8	1.69	yes	2	yes	yes	yes	no	Efavirenz	Nevirapine	18.5	yes	no	BDQ only	0	2	0		.	.	.	.		1	2018-07-11	349			never done	0	1	2	on ART unknown	male	unknown	primary complete	unemployed	rural	2	0	tx success
DGH001	1	1	39	2014-11-11	6	2	3	23.9	68.4	1.69	yes	1	no	no	no	no	Efavirenz	Efavirenz	14.5	no	yes	injectable only	8	12	1	30	11/4/2014	.	.	5/10/2016	20	1	2016-06-23	589		1	BL unknown, suppressed outcome	1	1	2	Naive	male	suppressed	more than primary	employed full time	urban or suburban	1	0	tx success
MUR292	1	1	35	2017-12-05	5	5	1	22.1	66	1.73	no	0	yes	yes	no	no	Efavirenz		15	no	yes	injectable only	2	0	1	222	10/19/2017	.	.	12/13/2018	20	2	2018-09-11	280		1	BL unknown, suppressed outcome	1	1	10	on ART unknown	male	suppressed	more than primary	unemployed	rural	0	0	tx success
SMH199	0	1	33	2018-01-04	3	0	1	19.4	51	1.62	yes	1	yes	yes	yes	no	Efavirenz	Nevirapine	16	yes	yes	both	13	24	1	49	12/27/2017	.	.	10/3/2018	22	1	2018-11-27	327		1	BL unknown, suppressed outcome	1	1	11	on ART unknown	male	suppressed	primary complete	unemployed	rural	1	0	tx success
MAN068	0	2	55	2015-09-25	1	1	1	22.2	65	1.71	yes	1	no	no	no	no	Efavirenz		15	no	yes	injectable only	11	11	0	180	9/11/2015	.	.	7/12/2017	80	1	2017-10-08	744		1	BL unknown, suppressed outcome	1	1	8	Naive	female	suppressed	less than primary	unemployed	rural	1	0	tx success
MAN232	0	2	27	2017-01-13	3	0	1	20.1	55.5	1.66	no	0	yes	yes			Efavirenz			yes	yes	both	2	3	1	644	1/11/2017	.	.	12/4/2017	24100	5	2017-12-29	352		0	BL unknown, detectable outcome	0	0	8	on ART unknown	female	detectable	primary complete	unemployed	rural	0	0	LTFU
DGH104	1	2	28	2017-01-03	4	0	4	20.2	58.3	1.7	no	0	no	no	yes	no	Efavirenz	Nevirapine	21.5	yes	yes	both	4	2	1	381	12/22/2016	.	.	1/8/2019	20	1	2018-08-02	582		1	BL unknown, suppressed outcome	1	1	2	Naive	female	suppressed	more than primary	unemployed	urban or suburban	0	0	tx success
KDZ144	1	1	34	2016-06-03	3	0	2	17.4	48	1.66	yes	1	yes	no			Efavirenz			no	yes	injectable only	2	0	1	434	5/24/2016	.	.	.		5	2017-08-03	426			never done	0	1	7	Hx ART not active	male	unknown	primary complete	unemployed	township	1	0	LTFU
MPH153	1	1	54	2017-12-13	1	0	2		44		yes	1	yes	yes	no	no	Efavirenz		14.5	yes	no	BDQ only	0	0	0		.	.	12/14/2017	.		1	2018-10-24	326			never done	0	1	9	on ART unknown	male	unknown	less than primary	unemployed	township	1	0	tx success
DMH432	1	2	36	2019-01-30	8	2	2	22.5	65	1.7	no	0	yes	yes	no	no	Nevirapine		19.5	yes	no	BDQ only	0	8	3	62	12/5/2018	.	.	.		2	2020-08-12	560			never done	0	1	3	on ART unknown	female	unknown	more than primary	employed full time	township	0	1	tx success
SMH267	0	2	18	2018-08-24	3	5	2	17.5	46	1.62	yes	1	no	no	yes	no	Nevirapine	Efavirenz	16	yes	yes	both	10	12	2		8/15/2018	.	8/15/2018	.		2	2019-05-24	273			never done	0	1	11	Naive	female	unknown	primary complete	unemployed	township	1	1	tx success
JPH120	0	1	31	2015-10-06	3	0	2	18.1	53.5	1.72	no	0	no	no	no	no	Efavirenz		18	no	yes	injectable only	8	17	2	28	9/7/2015	.	.	.		2	2017-04-20	562			never done	0	1	6	Naive	male	unknown	primary complete	unemployed	township	0	0	tx success
DGH374	1	2	23	2018-09-14	3	2	4	21.9	52.7	1.55	no	0	no	no	no	yes	Nevirapine	LPVr	17	yes	no	BDQ only	5	2	1	245	9/6/2018	.	.	5/23/2019	262000	2	2019-06-27	286		0	BL unknown, detectable outcome	0	0	2	Naive	female	detectable	primary complete	employed full time	urban or suburban	0	1	tx success
MAN101	0	2	25	2016-01-29	3	5	1	17	42	1.57	no	0	no	no	no	no	Efavirenz		13	no	yes	injectable only	9	9	1	387	2/8/2016	.	.	4/4/2018	12800	1	2017-11-06	647		0	BL unknown, detectable outcome	0	0	8	Naive	female	detectable	primary complete	unemployed	rural	0	0	tx success
HLA088	0	1	30	2016-02-10	3	0	1		40					no			Efavirenz			no	yes	injectable only	16	7	1	6	2/5/2016	.	.	3/7/2017	50	3	2017-05-04	444		1	BL unknown, suppressed outcome	1	1	5		male	suppressed	primary complete	unemployed	rural		0	tx failure
MUR385	1	1	30	2018-05-15	3	3	1	17.9	53	1.72	no	0	no	no	no	no			16	no	yes	injectable only	0	0	0		.	.	.	.		1	2019-04-25	345			never done	0	1	10	Naive	male	unknown	primary complete	employed part time	rural	0		tx success
NKQ460	1	2	47	2017-08-29	2	0	2	30	51.5	1.31	no	0	no	no	no	no	other second line		14.5	yes	no	BDQ only	4	4	3	281	8/15/2017	.	.	.		2	2018-06-14	289			never done	0	1	4	Naive	female	unknown	primary complete	unemployed	township	0	3	tx success
SMH347	0	1	46	2019-07-02	3	0	1	17.9	47	1.62	yes	1	no	no	no	no	Nevirapine	Nevirapine	17.5	yes	no	BDQ only	10	9	0	54	6/21/2019	.	.	.		2	2020-05-06	308			never done	0	1	11	Naive	male	unknown	primary complete	unemployed	rural	1	1	tx success
MUR143	1	1	34	2017-04-20	4	2	1	20.3	52	1.6	yes	1	yes	yes			Efavirenz			no	yes	injectable only	0	1	0		.	.	.	4/24/2017	50	3	2017-05-25	35		1	BL unknown, suppressed outcome	1	1	10	on ART unknown	male	suppressed	more than primary	employed full time	rural	1	0	tx failure
CBH146	0	1	45	2016-10-31	2	2	1	20.6	63	1.75	yes	1	yes	yes	no	no	Efavirenz		14	no	yes	injectable only	0	1	0	228	7/19/2016	.	.	7/5/2018	20	2	2018-05-23	204		1	BL unknown, suppressed outcome	1	1	1	on ART unknown	male	suppressed	primary complete	employed full time	rural	1	0	tx success
CBH119	0	1	29	2016-08-24	3	2	1	24.7	73	1.72	no	0	no	no						no	yes	injectable only	0	4	2	50	8/8/2016	.	.	9/4/2017	45	5	2017-08-11	352		1	BL unknown, suppressed outcome	1	1	1	Naive	male	suppressed	primary complete	employed full time	rural	0		LTFU
DMH290	1	1	32	2017-05-18	3	0	2	16.5	45.5	1.66	yes	1	yes	yes			Nevirapine	Nevirapine		yes	no	BDQ only	6	4	2	184	5/8/2017	.	.	.		5	2018-09-04	472			never done	0	1	3	on ART unknown	male	unknown	primary complete	unemployed	township	1	1	LTFU
HLA270	0	1	49	2018-06-06	3	0	1	16.2	49	1.74	no	0	no	no	no	yes	Efavirenz	LPVr	16	no	yes	injectable only	0	7	0		.	.	.	.		1	2019-07-25	351			never done	0	1	5	Naive	male	unknown	primary complete	unemployed	rural	0	0	tx success
HLA038	0	2	42	2015-07-20	3	2	1		53.5		no	0	no	no	no	no	Efavirenz		11.5	no	yes	injectable only	6	8	2	198	7/17/2015	.	.	1/26/2017	50	2	2017-01-26	556		1	BL unknown, suppressed outcome	1	1	5	Naive	female	suppressed	primary complete	employed full time	rural	0	0	tx success
NKQ141	1	1	26	2016-04-28	4	0	2	32.4	98.2	1.74	yes	1	no	no						no	yes	injectable only	1	0	1	718	4/25/2016	.	.	.		5	2016-10-27	182			never done	0	1	4	Naive	male	unknown	more than primary	unemployed	township	1		LTFU
NKQ145	1	1	41	2016-05-12	3	0	2	14.5	40	1.66	no	0	no	no			Efavirenz	Efavirenz		no	yes	injectable only	12	4	2	41	5/9/2016	.	.	2/9/2017	2732514	4	2017-03-27	319		0	BL unknown, detectable outcome	0	0	4	Naive	male	detectable	primary complete	unemployed	township	0	0	died
KDZ042	1	2	39	2015-04-22	3	3	1	24.2	56	1.52	no	0	no	no	no	no	Efavirenz		16	no	yes	injectable only	1	1	2	74	3/30/2015	.	.	.		1	2016-12-08	596			never done	0	1	7	Naive	female	unknown	primary complete	employed part time	rural	0	0	tx success
MAN079	0	2	34	2015-10-19	3	1	1	17.2	43	1.58	yes	1	yes	yes	no	no	LPVr		12.5	no	yes	injectable only	4	4	1		.	.	.	.		2	2017-11-23	766			never done	0	1	8	on ART unknown	female	unknown	primary complete	unemployed	rural	1	2	tx success
MAN279	0	1	25	2017-07-03	3	3	1	19.8	64	1.8	yes	1	no	no	yes	no	Efavirenz	Nevirapine	16.5	yes	yes	both	16	15	3	145	6/23/2017	.	.	1/23/2018	28	1	2018-03-26	269		1	BL unknown, suppressed outcome	1	1	8	Naive	male	suppressed	primary complete	employed part time	rural	1	0	tx success
CBH087	0	2	37	2016-06-13	8	2	3	23.8	58	1.56	no	0	yes	yes			Efavirenz			no	yes	injectable only	0	0	0	24	4/11/2016	.	.	.		5	2017-04-28	319			never done	0	1	1	on ART unknown	female	unknown	more than primary	employed full time	urban or suburban	0	0	LTFU
SMH341	0	1	21	2019-06-05	3	0	1	19.1	49	1.6	no	0	no	no	no	no	Nevirapine	Nevirapine	12.5	yes	no	BDQ only	5	5	0	163	5/30/2019	.	.	.		2	2020-05-08	337			never done	0	1	11	Naive	male	unknown	primary complete	unemployed	rural	0	1	tx success
MUR281	1	1	29	2017-11-21	3	2	1	17.7	50	1.68	no	0	no	no			Nevirapine	Efavirenz		yes	no	BDQ only	7	0	0	15	11/13/2017	.	.	11/19/2018	143000	5	2018-09-24	307		0	BL unknown, detectable outcome	0	0	10	Naive	male	detectable	primary complete	employed full time	rural	0	1	LTFU
JPH129	0	2	42	2015-10-29	3	0	2	22.3	57	1.6	yes	1	no	no			Efavirenz			no	yes	injectable only	1	3	0	33	10/23/2015	.	.	.		3	2016-01-19	82			never done	0	1	6	Naive	female	unknown	primary complete	unemployed	township	1	0	tx failure
MUR279	1	1	82	2017-11-16		0	1	23.1	69	1.73	yes	1	yes	yes	yes	no	Nevirapine	Efavirenz	15	yes	no	BDQ only	0	6	0	168	11/6/2017	.	.	11/13/2018	25	1	2018-08-22	279		1	BL unknown, suppressed outcome	1	1	10	on ART unknown	male	suppressed		unemployed	rural	1	1	tx success
MUR193	1	2	31	2017-07-04	3	0	1	29.1	82	1.68	no	0	yes	yes			Efavirenz			no	yes	injectable only	1	2	0	397	6/20/2017	.	.	.		5	2018-03-05	242			never done	0	1	10	on ART unknown	female	unknown	primary complete	unemployed	rural	0	0	LTFU
KDZ007	1	1	39	2015-01-07	4	0	2	25.2	71	1.68	no	0	no	no	no	no	Efavirenz		18	no	yes	injectable only	5	7	3	24	12/3/2014	.	.	4/25/2016	40	1	2016-07-19	559		1	BL unknown, suppressed outcome	1	1	7	Naive	male	suppressed	more than primary	unemployed	township	0	0	tx success
DGH282	1	2	38	2018-01-10	4	2	1	14.8	37.5	1.59	no	0	no	no			Efavirenz	Nevirapine		yes	yes	both	6	2	0	165	1/2/2018	.	.	.		4	2018-03-16	74			never done	0	1	2	Naive	female	unknown	more than primary	employed full time	rural	0	0	died
SMH280	0	2	41	2018-10-08	3	2	2	25.2	62	1.57	no	0	no	no	no	no	Nevirapine	Nevirapine	17.5	yes	no	BDQ only	2	3	0		.	.	.	9/6/2019	20	2	2019-08-01	297		1	BL unknown, suppressed outcome	1	1	11	Naive	female	suppressed	primary complete	employed full time	township	0	1	tx success
DMH426	1	1	34	2018-12-11	4	0	2	20.2	59	1.71	yes	1	no	no	yes	no	LPVr	Efavirenz	20.5	yes	no	BDQ only	0	7	3	365	12/6/2018	.	.	1/16/2020	40	2	2019-09-12	457		1	BL unknown, suppressed outcome	1	1	3	Naive	male	suppressed	more than primary	unemployed	township	1	2	tx success
MUR293	1	2	62	2017-12-05	4	4	1	31.9	90	1.68	yes	1	yes	yes	yes	no	Efavirenz	Nevirapine	22	yes	no	BDQ only	8	5	0	297	12/14/2017	.	.	.		2	2018-10-17	316			never done	0	1	10	on ART unknown	female	unknown	more than primary	unemployed	rural	1	0	tx success
NKQ325	1	1	35	2017-04-04	3	2	2	16.6	44.7	1.64	no	0	no	no	no	no	Efavirenz		14	no	yes	injectable only	2	3	1	18	4/5/2017	.	.	.		2	2018-02-08	309			never done	0	1	4	Naive	male	unknown	primary complete	employed full time	township	0	0	tx success
HLA114	0	2	25	2016-05-29	3	0	1				yes	1	yes	yes			Efavirenz			no	yes	injectable only	7	7	1	212	5/11/2016	.	.	.		4	2016-06-18	54			never done	0	1	5	on ART unknown	female	unknown	primary complete	unemployed	rural	1	0	died
KDZ224	1	2	24	2017-01-23	3	0	1	21	53	1.59	no	0	yes	yes	no	no	Efavirenz		13	no	yes	injectable only	2	0	4		.	.	.	10/25/2018	40	1	2019-01-17	724		1	BL unknown, suppressed outcome	1	1	7	on ART unknown	female	suppressed	primary complete	unemployed	rural	0	0	tx success
DGH020	1	2	43	2015-03-04	3	3	2	19.1	45.4	1.54	yes	1	yes	no	no	no	Efavirenz	Efavirenz	17	no	yes	injectable only	9	13	0		.	.	.	9/21/2016	20	1	2016-10-05	580		1	BL unknown, suppressed outcome	1	1	2	Hx ART not active	female	suppressed	primary complete	employed part time	township	1	0	tx success
DGH339	1	1	23	2018-04-20	3	0	2	16.8	50.9	1.74	yes	1	no	no	yes	yes	Efavirenz	Nevirapine	19	yes	yes	both	4	4	2		.	.	.	7/1/2019	42	1	2019-05-09	380		1	BL unknown, suppressed outcome	1	1	2	Naive	male	suppressed	primary complete	unemployed	township	1	0	tx success
JPH167	0	2	31	2016-11-24	3	1	2	13.6	33.6	1.57	yes	1	yes	yes			Efavirenz	LPVr		no	yes	injectable only	3	5	0		.	.	.	3/15/2018	75100	4	2018-06-05	558		0	BL unknown, detectable outcome	0	0	6	on ART unknown	female	detectable	primary complete	unemployed	township	1	0	died
DGH347	1	1	50	2018-05-14	3	2	1	20.2	59.7	1.72	yes			no			Efavirenz			no	no	neither	0	0	0	166	5/8/2018	.	.	.		5	2018-08-17	100			never done	0	1	2		male	unknown	primary complete	employed full time	rural		0	LTFU
SMH066	0	2	43	2015-10-20	3	0	2	29	78	1.64	no	0	yes	yes	no	no	Efavirenz		13	no	yes	injectable only	3	7	0	120	10/2/2015	.	.	11/2/2017	20	2	2017-11-02	745		1	BL unknown, suppressed outcome	1	1	11	on ART unknown	female	suppressed	primary complete	unemployed	township	0	0	tx success
NKQ208	1	2	37	2016-09-06	3	0	2	26.1	72	1.66	no	0	no	no			Efavirenz			no	yes	injectable only	0	1	0	137	9/6/2016	.	.	3/16/2017	11939	3	2016-11-18	73		0	BL unknown, detectable outcome	0	0	4	Naive	female	detectable	primary complete	unemployed	township	0	0	tx failure
DGH385	1	1	37	2018-10-04	4	2	1	19.4	57.3	1.72	no	0	yes	yes	yes	no	Nevirapine	Efavirenz	22	yes	no	BDQ only	0	6	0	101	9/28/2018	.	.	.		2	2020-05-04	578			never done	0	1	2	on ART unknown	male	unknown	more than primary	employed full time	rural	0	1	tx success
MAN008	0	2	30	2015-03-06	3	0	1	16	37.5	1.53	no	0	no	no	no	no	Efavirenz		10	no	yes	injectable only	9	28	2		.	.	.	5/15/2017	20	2	2017-04-20	776		1	BL unknown, suppressed outcome	1	1	8	Naive	female	suppressed	primary complete	unemployed	rural	0	0	tx success
SMH005	0	1	28	2015-05-27	3	0	1	19.2	51	1.63	yes	1	yes	yes	no	no	Nevirapine		15	no	yes	injectable only	8	11	2	58	5/18/2015	.	.	.		2	2017-06-07	742			never done	0	1	11	on ART unknown	male	unknown	primary complete	unemployed	rural	1	1	tx success
MUR142	1	1	36	2017-04-20	3	3	1	18.8	55	1.71	yes		yes	yes			Efavirenz	Nevirapine		yes	no	BDQ only	6	1	2	133	4/12/2017	.	.	9/22/2017	60	5	2017-12-05	229		1	BL unknown, suppressed outcome	1	1	10	on ART unknown	male	suppressed	primary complete	employed part time	rural		0	LTFU
KDZ203	1	2	30	2016-11-28	3	0	1	25.6	64	1.58	no	0	no	no						yes	no	BDQ only	0	0	1	175	10/6/2016	.	.	2/13/2017	13465	5	2017-02-21	85		0	BL unknown, detectable outcome	0	0	7	Naive	female	detectable	primary complete	unemployed	rural	0		LTFU
DGH186	1	1	46	2017-06-21	3	3	1	21.9	58.2	1.63	no	0	yes	yes	yes	no	Efavirenz	Nevirapine	20	yes	no	BDQ only	2	11	1		.	.	.	.		1	2018-06-12	354			never done	0	1	2	on ART unknown	male	unknown	primary complete	employed part time	rural	0	0	tx success
CBH160	0	1	45	2016-12-12	4	2	1	17.3	50	1.7	no	0	no	no						no	yes	injectable only	0	0	0	71	11/30/2016	.	.	.		5	2017-02-07	57			never done	0	1	1	Naive	male	unknown	more than primary	employed full time	rural	0		LTFU
MUR116	1	2	31	2017-03-09	5	0	1	25.8	72	1.67	yes	1	yes	yes			Efavirenz			no	no	neither	3	4	0		.	.	.	.		5	2018-10-02	572			never done	0	1	10	on ART unknown	female	unknown	more than primary	unemployed	rural	1	0	LTFU
DGH254	1	1	30	2017-11-01	3	0	2	15	46.4	1.76	yes	1	yes	yes	no	no	Efavirenz		11	no	yes	injectable only				32	8/31/2017	.	.	9/17/2018	11800	1	2018-11-14	384		0	BL unknown, detectable outcome	0	0	2	on ART unknown	male	detectable	primary complete	unemployed	township	1	0	tx success
NKQ074	1	1	30	2015-09-02	3	0	2	16.8	48	1.69	yes	1	no	no			Efavirenz			no	yes	injectable only	4	4	1	47	8/19/2015	.	.	.		5	2015-12-22	109			never done	0	1	4	Naive	male	unknown	primary complete	unemployed	township	1	0	LTFU
HLA319	0	1	40	2019-01-30	3	2	2		64		yes		yes	yes	yes	no	Efavirenz	Nevirapine	20.5	yes	no	BDQ only	0	1	0	327	1/28/2019	.	.	.		1	2019-10-30	273			never done	0	1	5	on ART unknown	male	unknown	primary complete	employed full time	township		0	tx success
KDZ236	1	2	28	2017-02-24	1	0	2	20.6	44	1.46	no	0	no	no			Efavirenz			no	yes	injectable only	7	3	0	140	1/17/2017	.	.	6/6/2018	40	5	2018-05-22	452		1	BL unknown, suppressed outcome	1	1	7	Naive	female	suppressed	less than primary	unemployed	township	0	0	LTFU
MAN137	0	1	33	2016-06-10	4	1	1	19.9	61.5	1.76	no	0	no	no	no	no	Efavirenz		17	no	yes	injectable only	6	11	2	146	5/16/2016	.	.	.		2	2018-01-08	577			never done	0	1	8	Naive	male	unknown	more than primary	unemployed	rural	0	0	tx success
DGH107	1	2	35	2017-01-04	4	2	1	19.1	45.2	1.54	no	0	no	no			Efavirenz			no	yes	injectable only	7	5	0	105	1/3/2017	.	.	.		3	2018-09-06	610			never done	0	1	2	Naive	female	unknown	more than primary	employed full time	rural	0	0	tx failure
DMH300	1	1	34	2017-05-31	1	0	1	23	68	1.72	no	0	yes	yes			Efavirenz	Efavirenz		yes	yes	both	1	2	1	150	3/8/2017	.	.	.		5	2018-11-25	541			never done	0	1	3	on ART unknown	male	unknown	less than primary	unemployed	rural	0	0	LTFU
DGH170	1	1	22	2017-05-19	3	0	2	16.7	53.4	1.79	yes	2	no	no						no	yes	injectable only	0	3	0		.	.	.	1/8/2018	2620	5	2018-04-01	319		0	BL unknown, detectable outcome	0	0	2	Naive	male	detectable	primary complete	unemployed	township	2		LTFU
MPH192	1	1	35	2018-08-07	4	2	2	19.5	64	1.81	yes	1	yes	yes	yes	no	Nevirapine	Efavirenz	19.5	yes	no	BDQ only	0	0	0	309	8/8/2018	.	8/6/2018	9/27/2019	20	2	2019-06-04	301		1	BL unknown, suppressed outcome	1	1	9	on ART unknown	male	suppressed	more than primary	employed full time	township	1	1	tx success
NKQ091	1	2	27	2015-10-20	4	0	2	22.2	55.4	1.58			no	no						no	yes	injectable only	4	2	0	293	10/20/2015	.	.	.		5	2016-06-02	226			never done	0	1	4	Naive	female	unknown	more than primary	unemployed	township			LTFU
DGH165	1	1	47	2017-05-05	3	0	1	23.9	69.1	1.7	yes	1	yes	yes	no	yes	Efavirenz	LPVr	10.5	no	yes	injectable only	5	14	0		.	.	.	.		1	2018-12-28	604			never done	0	1	2	on ART unknown	male	unknown	primary complete	unemployed	rural	1	0	tx success
DGH222	1	2	26	2017-08-31	4	3	2	11.7	30	1.6	no	0	no	no	yes	no	Nevirapine	Efavirenz	19	yes	yes	both	3	13	1	116	8/21/2017	.	.	.		1	2018-07-22	327			never done	0	1	2	Naive	female	unknown	more than primary	employed part time	township	0	1	tx success
CBH063	0	2	29	2016-04-18	3	0	1	20.4	46	1.5	no	0	yes	yes	no	no	Efavirenz		10	no	yes	injectable only	2	2	1	790	4/15/2016	.	.	12/7/2017	50	2	2017-12-07	598		1	BL unknown, suppressed outcome	1	1	1	on ART unknown	female	suppressed	primary complete	unemployed	rural	0	0	tx success
JPH106	0	2	25	2015-08-20	2	0	3	17.3	42	1.56	no	0	no	no			Efavirenz			no	yes	injectable only	0	1	0		.	.	.	2/14/2017	54	5	2016-10-28	435		1	BL unknown, suppressed outcome	1	1	6	Naive	female	suppressed	primary complete	unemployed	urban or suburban	0	0	LTFU
DGH178	1	2	28	2017-06-01	3	2	1	29.2	66.6	1.51	no	0	no	no	no	no	Efavirenz		12	no	yes	injectable only	0	8	0	119	5/31/2017	.	.	.		1	2019-03-27	672			never done	0	1	2	Naive	female	unknown	primary complete	employed full time	rural	0	0	tx success
MAN136	0	1	35	2016-06-10	3	1	1	19.9	61	1.75	no	0	yes	yes			Efavirenz	Nevirapine		no	yes	injectable only	6	5	2	158	4/29/2016	.	.	4/10/2017	100	5	2017-06-10	365		1	BL unknown, suppressed outcome	1	1	8	on ART unknown	male	suppressed	primary complete	unemployed	rural	0	0	LTFU
HLA076	0	1	36	2015-12-04	5	3	1		55.9		yes			no	no	no	Efavirenz		11	no	yes	injectable only	1	12	1	70	11/16/2015	.	.	6/1/2017	50	1	2017-06-29	575		1	BL unknown, suppressed outcome	1	1	5		male	suppressed	more than primary	employed part time	rural		0	tx success
MAN363	0	1	25	2018-02-02	1	7	1	17.8	54	1.74	yes	1	yes	yes	yes	no	Efavirenz	Nevirapine	18.5	yes	no	BDQ only	7	6	2	73	2/2/2018	.	.	10/22/2018	118	1	2018-11-15	286		1	BL unknown, suppressed outcome	1	1	8	on ART unknown	male	suppressed	less than primary	employed part time	rural	1	0	tx success
NKQ196	1	1	52	2016-08-23	4	2	2	19	58.2	1.75	yes	1	no	no	no	no	Efavirenz		16.5	no	yes	injectable only	1	5	2	493	8/12/2016	.	.	.		1	2018-05-31	646			never done	0	1	4	Naive	male	unknown	more than primary	employed full time	township	1	0	tx success
MUR254	1	1	28	2017-10-03	3	0	1	16.7	45	1.64	yes	2	yes	yes			Efavirenz	Nevirapine		no	no	neither	1	0	1	44	1/11/2017	.	.	.		4	2017-11-03	31			never done	0	1	10	on ART unknown	male	unknown	primary complete	unemployed	rural	2	0	died
NKQ122	1	2	23	2016-03-09	3	0	2	26.4	71.8	1.65	no	0	no	no	no	no	unknown		16.5	no	yes	injectable only	1	6	2	242	1/25/2016	.	.	.		1	2017-11-09	610			never done	0	1	4	Naive	female	unknown	primary complete	unemployed	township	0	3	tx success
NKQ168	1	1	40	2016-06-23	3	0	2	16.1	54	1.83	no	0	no	no	no	no	Efavirenz		12.5	no	yes	injectable only	7	5	0	383	5/24/2016	.	.	.		2	2017-12-21	546			never done	0	1	4	Naive	male	unknown	primary complete	unemployed	township	0	0	tx success
KDZ156	1	1	32	2016-07-18	4	0	2	21	63	1.73	yes	1	no	no	no	no	Nevirapine		14	yes	yes	both	3	5	2	95	7/8/2016	.	.	5/17/2018	22	2	2018-03-15	605		1	BL unknown, suppressed outcome	1	1	7	Naive	male	suppressed	more than primary	unemployed	township	1	1	tx success
SMH081	0	2	46	2016-11-11	2	2	2	23.8	58	1.56	no	0	no	no	yes	no	Efavirenz	Nevirapine	14	no	yes	injectable only	1	1	1	177	9/16/2016	.	.	.		2	2019-01-02	781			never done	0	1	11	Naive	female	unknown	primary complete	employed full time	township	0	0	tx success
DGH353	1	2	53	2018-05-30	3	3	1	16.8	44.2	1.62	yes	2	yes	yes	no	yes	Efavirenz	LPVr	16.5	yes	no	BDQ only	11	8	1		.	.	8/17/2017	2/12/2019	20	1	2019-04-09	314		1	BL unknown, suppressed outcome	1	1	2	on ART unknown	female	suppressed	primary complete	employed part time	rural	2	0	tx success
DMH393	1	2	41	2018-08-21	3	0	1	18.4	46	1.58	yes	1	yes	yes	yes	no	Efavirenz	Nevirapine	17	yes	no	BDQ only	3	4	1	513	8/17/2018	.	.	.		1	2019-06-27	314			never done	0	1	3	on ART unknown	female	unknown	primary complete	unemployed	rural	1	0	tx success
HLA172	0	1	47	2017-03-21	3	0	1	15.1	41	1.65	yes	1	no	no						no	yes	injectable only					.	.	.	.		4	2017-03-24	3			never done	0	1	5	Naive	male	unknown	primary complete	unemployed	rural	1		died
NKQ329	1	2	37	2017-04-11	6	2	2	27	80	1.72	no	0	yes	yes	no	no	Efavirenz	Efavirenz	14	no	yes	injectable only	2	1	5		.	.	.	.		2	2018-10-09	546			never done	0	1	4	on ART unknown	female	unknown	more than primary	employed full time	township	0	0	tx success
MAN362	0	2	24	2018-02-02	4	0	1		46		no	0	no	no	no	no	Efavirenz		14	no	yes	injectable only	4	2	2	316	1/29/2018	.	.	1/28/2019	50	1	2018-12-02	303		1	BL unknown, suppressed outcome	1	1	8	Naive	female	suppressed	more than primary	unemployed	rural	0	0	tx success
MAN006	0	2	43	2015-02-23	2	2	1		46		no	0	no	no	no	no	Efavirenz		12.5	no	yes	injectable only	10	20	1	374	2/24/2015	.	.	.		1	2017-03-01	737			never done	0	1	8	Naive	female	unknown	primary complete	employed full time	rural	0	0	tx success
DMH420	1	1	27	2018-11-29	3	0	2	16.9	54	1.79	no	0	no	no	no	no	LPVr		15.5	yes	no	BDQ only	1	4	1	167	11/20/2018	.	.	.		2	2019-08-29	273			never done	0	1	3	Naive	male	unknown	primary complete	unemployed	township	0	2	tx success
SMH210	0	1	28	2018-01-19	1	3	1	14	38	1.65	no	0	yes	yes	yes	no	Efavirenz	Nevirapine	16	yes	yes	both	5	11	1	11	11/21/2017	.	.	10/11/2018	20	1	2018-10-11	265		1	BL unknown, suppressed outcome	1	1	11	on ART unknown	male	suppressed	less than primary	employed part time	rural	0	0	tx success
FGH044	1	2	42	2015-05-14	3	0	2	16.8	39.8	1.54	yes	1	yes	no	no	no	Efavirenz	Efavirenz	16	no	yes	injectable only	5	5	1	596	5/15/2015	.	.	5/24/2017	20	1	2017-03-30	686		1	BL unknown, suppressed outcome	1	1	4	Hx ART not active	female	suppressed	primary complete	unemployed	township	1	0	tx success
SMH159	0	1	35	2017-08-01	3	0	1	18.6	49.9	1.64	no	0	no	no	yes	no	Efavirenz	Nevirapine	19	yes	yes	both	9	11	1	161	7/25/2017	.	.	4/24/2018	20	2	2018-05-22	294		1	BL unknown, suppressed outcome	1	1	11	Naive	male	suppressed	primary complete	unemployed	rural	0	0	tx success
HLA316	0	1	29	2019-01-10	3	0	1		50		no	0	no	no	no	no	Efavirenz		13	yes	no	BDQ only	2	3	0		.	.	.	.		1	2019-11-01	300			never done	0	1	5	Naive	male	unknown	primary complete	unemployed	rural	0	0	tx success
KDZ031	1	1	33	2015-03-18	3	0	3	21.3	59.4	1.67	no	0	no	no	no	no	Efavirenz		16	no	yes	injectable only	1	0	0	444	2/23/2015	.	.	.		1	2016-09-20	552			never done	0	1	7	Naive	male	unknown	primary complete	unemployed	urban or suburban	0	0	tx success
MAN064	0	2	55	2015-09-18	0	1	1	14.9	34.5	1.52	no	0	no	no	no	no	Efavirenz		12	no	yes	injectable only	1	7	1	475	9/11/2015	.	.	.		1	2017-10-02	745			never done	0	1	8	Naive	female	unknown	less than primary	unemployed	rural	0	0	tx success
MAN104	0	2	31	2016-02-22	4	1	1	17.6	41.7	1.54	no	0	no	no	no	no	Efavirenz		13	no	yes	injectable only	13	18	2	10	2/17/2016	.	.	3/27/2018	20	1	2018-01-04	682		1	BL unknown, suppressed outcome	1	1	8	Naive	female	suppressed	more than primary	unemployed	rural	0	0	tx success
NKQ480	1	2	48	2017-09-19	4	2	2	24.6	69.3	1.68	no	0	no	no	yes	no	Nevirapine	Efavirenz	15.5	yes	yes	both	11	9	2	129	9/11/2017	.	.	.		2	2018-06-28	313			never done	0	1	4	Naive	female	unknown	more than primary	employed full time	township	0	1	tx success
HLA064	0	1	41	2015-10-23	2	0	1		80		yes	1	yes	no			Efavirenz			no	yes	injectable only	1	5	0	9	10/9/2015	.	.	.		4	2016-03-19	148			never done	0	1	5	Hx ART not active	male	unknown	primary complete	unemployed	rural	1	0	died
MUR383	1	1	36	2018-05-15	3	0	1	19.8	58	1.71	yes	3	yes	yes	no	no	Efavirenz		15	no	yes	injectable only	7	0	0	164	5/11/2018	.	.	.		1	2019-06-05	386			never done	0	1	10	on ART unknown	male	unknown	primary complete	unemployed	rural	2	0	tx success
MAN105	0	1	17	2016-03-03	3	5	1	15.6	40	1.6	no	0	yes	yes	no	no	Efavirenz		13.5	no	yes	injectable only	7	10	0		.	.	.	.		1	2018-04-28	786			never done	0	1	8	on ART unknown	male	unknown	primary complete	unemployed	rural	0	0	tx success
JPH009	0	2	45	2014-12-02	3	3	2	26.8	72	1.64	yes	1	yes	yes	no	no	Efavirenz		15	no	yes	injectable only	3	2	0	9	11/27/2014	.	.	11/16/2016	20	1	2016-10-31	699		1	BL unknown, suppressed outcome	1	1	6	on ART unknown	female	suppressed	primary complete	employed part time	township	1	0	tx success
DGH156	1	1	54	2017-04-20	1	0	1	18.3	47.4	1.61	no	0	yes	yes			Efavirenz	Nevirapine		yes	no	BDQ only	4	3	1	118	4/12/2017	.	.	.		4	2017-05-02	12			never done	0	1	2	on ART unknown	male	unknown	less than primary	unemployed	rural	0	0	died
DGH341	1	1	36	2018-04-30	4	2	2	15.4	50.5	1.81	yes	1	yes	yes	no	no	Efavirenz	Efavirenz	21	yes	yes	both	0	1	1	151	3/23/2018	.	.	.		2	2019-03-26	335			never done	0	1	2	on ART unknown	male	unknown	more than primary	employed full time	township	1	0	tx success
SMH184	0	2	34	2017-10-18	4	3	1	27.2	68	1.58	no	0	no	no	no	yes	Efavirenz	LPVr	18	yes	yes	both	14	19	3	182	10/17/2017	.	.	.		2	2018-09-03	559			never done	0	1	11	Naive	female	unknown	more than primary	employed part time	rural	0	0	tx success
JPH076	0	2	30	2015-05-19	4	2	2	16.8	44	1.62	yes	1	no	no			Efavirenz			no	yes	injectable only	6	8	0		.	.	.	2/25/2016	293	5	2016-04-12	329		1	BL unknown, suppressed outcome	1	1	6	Naive	female	suppressed	more than primary	employed full time	township	1	0	LTFU
KDZ229	1	1	41	2017-02-03	3	0	1	14.2	43	1.74	yes	1	no	no	yes	no	Efavirenz	Nevirapine	14	yes	yes	both	3	7	1	334	1/11/2017	.	.	3/13/2019	40	1	2018-11-01	636		1	BL unknown, suppressed outcome	1	1	7	Naive	male	suppressed	primary complete	unemployed	rural	1	0	tx success
DMH334	1	2	63	2018-01-30	0	0	1	23.6	57.5	1.56	no	0	no	no	no	no	Nevirapine		20.5	yes	no	BDQ only	3	6	1	70	1/24/2018	.	.	.		2	2018-12-18	315			never done	0	1	3	Naive	female	unknown	less than primary	unemployed	rural	0	1	tx success
MUR058	1	2	29	2016-10-11	4	3	1	17.8	48	1.64	no	0	no	no	no	no	Nevirapine		9	yes	no	BDQ only	7	14	2	83	9/20/2016	.	.	9/20/2018	40	2	2018-07-27	654		1	BL unknown, suppressed outcome	1	1	10	Naive	female	suppressed	more than primary	employed part time	rural	0	1	tx success
DGH059	1	2	29	2015-06-11	3	3	2	23.3	55.2	1.54	no	0	no	no	no	no	Efavirenz	Efavirenz	21.5	no	yes	injectable only	18	15	0	479	6/2/2015	.	.	.		1	2017-01-16	585			never done	0	1	2	Naive	female	unknown	primary complete	employed part time	township	0	0	tx success
NKQ184	1	2	33	2016-07-28	6	2	4	27.4	65	1.54	no	0	no	no			Efavirenz	Efavirenz		no	yes	injectable only	0	1	3		.	.	.	.		5	2017-08-15	383			never done	0	1	4	Naive	female	unknown	more than primary	employed full time	urban or suburban	0	0	LTFU
MUR249	1	1	26	2017-09-26	3	2	1	19	55	1.7	no	0	yes	yes	yes	no	Efavirenz	Nevirapine	19	yes	no	BDQ only	2	4	0	255	9/14/2017	.	.	.		2	2018-08-30	338			never done	0	1	10	on ART unknown	male	unknown	primary complete	employed full time	rural	0	0	tx success
SMH134	0	1	32	2017-05-10	3	3	1	16	49	1.75	yes	2	yes	no			Efavirenz	Nevirapine		no	no	neither	4	4	0		.	.	.	.		5	2018-04-25	350			never done	0	1	11	Hx ART not active	male	unknown	primary complete	employed part time	rural	2	0	LTFU
MUR182	1	2	29	2017-06-22	4	0	1	28.3	77	1.65	no	0	yes	no	no	no	Efavirenz		17	no	yes	injectable only	3	1	0	241	6/7/2017	.	.	2/1/2018	20	1	2018-03-29	280		1	BL unknown, suppressed outcome	1	1	10	Hx ART not active	female	suppressed	more than primary	unemployed	rural	0	0	tx success
KDZ134	1	1	38	2016-04-25	3	0	2	20.2	57	1.68	yes	1	yes	yes	yes	no	Efavirenz	Nevirapine	12	yes	yes	both	7	17	2	120	6/30/2015	.	.	7/11/2018	20	1	2018-01-23	638		1	BL unknown, suppressed outcome	1	1	7	on ART unknown	male	suppressed	primary complete	unemployed	township	1	0	tx success
SMH161	0	2	26	2017-08-14	3	0	1	25.6	70.5	1.66	no	0	yes	yes	yes	no	Efavirenz	Nevirapine	14	no	yes	injectable only	4	17	1	262	7/3/2017	.	.	7/12/2018	20	2	2018-06-13	303		1	BL unknown, suppressed outcome	1	1	11	on ART unknown	female	suppressed	primary complete	unemployed	rural	0	0	tx success
DGH191	1	2	30	2017-07-03	5	0	1		46		yes	1	yes	yes	yes	no	Efavirenz	Nevirapine	15.5	yes	yes	both	1	11	16	7	6/30/2017	.	.	1/2/2019	30200	1	2018-12-27	545		0	BL unknown, detectable outcome	0	0	2	on ART unknown	female	detectable	more than primary	unemployed	rural	1	0	tx success
dgh346	1	2	46	2018-05-15	3	0	2	18.6	47.1	1.59	no	0	no	no	no	no	Nevirapine	Nevirapine	19	yes	no	BDQ only	1	6	0	137	5/4/2018	.	.	.		2	2019-03-19	312			never done	0	1	2	Naive	female	unknown	primary complete	unemployed	township	0	1	tx success
MAN288	0	1	25	2017-07-21	3	0	1	18.7	56	1.73	yes	2	yes	yes	no	no	Efavirenz		17.5	yes	yes	both	4	11	2	76	7/24/2017	.	.	9/28/2018	20	1	2018-06-07	321		1	BL unknown, suppressed outcome	1	1	8	on ART unknown	male	suppressed	primary complete	unemployed	rural	2	0	tx success
NKQ177	1	1	39	2016-07-12	4	0	2	25.9	74	1.69	yes	1	no	no			Efavirenz			yes	yes	both	9	4	5	13	7/7/2016	.	.	.		4	2017-03-18	249			never done	0	1	4	Naive	male	unknown	more than primary	unemployed	township	1	0	died
HLA133	0	1	23	2016-07-21	4	0	2	17	49	1.7	yes	1	yes	yes			Efavirenz			no	yes	injectable only	1	0	0	228	7/18/2016	.	.	.		5	2017-05-17	301			never done	0	1	5	on ART unknown	male	unknown	more than primary	unemployed	township	1	0	LTFU
SMH139	0	1	35	2017-05-26	0	2	2	19.6	58	1.72	yes	1	no	no			Efavirenz			no	yes	injectable only	1	0	0		.	.	.	.		5	2017-10-23	150			never done	0	1	11	Naive	male	unknown	less than primary	employed full time	township	1	0	LTFU
CBH154	0	2	44	2016-11-28	4	2	1	23.9	62	1.61	no	0	no	no	no	no	Efavirenz	Efavirenz	14	no	yes	injectable only	6	2	1	645	11/28/2016	.	.	.		1	2018-11-30	732			never done	0	1	1	Naive	female	unknown	more than primary	employed full time	rural	0	0	tx success
DMH375	1	1	28	2018-06-09	1	7	1	18	55	1.75	no	0	yes	yes	yes	no	Efavirenz	Nevirapine	14	yes	yes	both	4	8	0	10	5/21/2018	.	.	12/6/2018	40	1	2019-03-07	272		1	BL unknown, suppressed outcome	1	1	3	on ART unknown	male	suppressed	less than primary	employed part time	rural	0	0	tx success
CBH208	0	1	56	2017-05-08	0	0	1	17.3	50	1.7	yes	1	yes	yes			Efavirenz	LPVr		yes	yes	both	1	0	3	390	5/2/2017	.	.	7/4/2017	80	4	2017-08-25	109		1	BL unknown, suppressed outcome	1	1	1	on ART unknown	male	suppressed	less than primary	unemployed	rural	1	0	died
HLA167	0	2	47	2017-02-03	3	3	2	24.6	56	1.51	no	0	yes	yes	no	no	Efavirenz		12.5	no	yes	injectable only	15	13	0		.	.	.	.		1	2018-07-26	537			never done	0	1	5	on ART unknown	female	unknown	primary complete	employed part time	township	0	0	tx success
NKQ268	1	2	31	2016-11-29	3	0	2				no	0	yes	yes			Efavirenz	Efavirenz		no	yes	injectable only	0	0	0	315	11/23/2016	.	.	11/16/2017	20	5	2017-11-13	349		1	BL unknown, suppressed outcome	1	1	4	on ART unknown	female	suppressed	primary complete	unemployed	township	0	0	LTFU
MUR067	1	2	61	2016-11-03	1	1	1	29	79	1.65	no	0	no	no	no	no	Efavirenz		14	no	yes	injectable only	3	9	1	546	11/1/2016	.	.	12/12/2018	20	1	2018-09-19	685		1	BL unknown, suppressed outcome	1	1	10	Naive	female	suppressed	less than primary	unemployed	rural	0	0	tx success
DGH182	1	1	62	2017-06-15	4	0	2	21.7	66.4	1.75	no	0	yes	yes			Nevirapine			yes	no	BDQ only	4	5	0		.	.	.	.		5	2017-11-02	140			never done	0	1	2	on ART unknown	male	unknown	more than primary	unemployed	township	0	1	LTFU
MPH188	1	1	59	2018-08-01	1	2	2	24.1	71.4	1.72	yes	1	yes	yes	no	no	LPVr		19	yes	no	BDQ only	0	0	0		.	.	.	10/23/2019	20	2	2019-06-18	321		1	BL unknown, suppressed outcome	1	1	9	on ART unknown	male	suppressed	less than primary	employed full time	township	1	2	tx success
HLA286	0	2	15	2018-08-18	3	5	1	18.4	46	1.58			yes	yes			Efavirenz			no	yes	injectable only	7	3	0	89	7/3/2018	.	.	5/23/2019	8840	3	2019-03-28	222		0	BL unknown, detectable outcome	0	0	5	on ART unknown	female	detectable	primary complete	unemployed	rural		0	tx failure
DGH057	1	2	30	2015-06-10	3	2	2	19.7	48.6	1.57	no	0	no	no			Efavirenz			no	yes	injectable only	2	4	0	249	6/3/2015	.	.	.		4	2015-09-06	87			never done	0	1	2	Naive	female	unknown	primary complete	employed full time	township	0	0	died
DGH331	1	1	33	2018-04-12	3	7	2	24.3	77.9	1.79	no	0	no	no	no	no	Nevirapine	Nevirapine	18	yes	no	BDQ only	8	4	0	173	3/29/2018	.	.	.		1	2019-04-03	363			never done	0	1	2	Naive	male	unknown	primary complete	employed part time	township	0	1	tx success
DGH199	1	1	31	2017-07-18	3	3	2	20.8	59.3	1.69	no	0	no	no	yes	no	Efavirenz	Nevirapine	21	yes	yes	both	4	2	1	83	7/5/2017	.	.	.		1	2018-08-28	411			never done	0	1	2	Naive	male	unknown	primary complete	employed part time	township	0	0	tx success
JPH066	0	2	31	2015-04-28	3	0	3	15.2	37	1.56	yes	2	no	no	no	no	Efavirenz		14	no	yes	injectable only	4	2	0	545	2/6/2015	.	.	10/20/2016	17282	1	2017-01-17	630		0	BL unknown, detectable outcome	0	0	6	Naive	female	detectable	primary complete	unemployed	urban or suburban	2	0	tx success
SMH297	0	1	36	2018-11-21	3	2	1	22.5	69	1.75	yes	1	yes	no	yes	no	Nevirapine	Efavirenz	17.5	yes	no	BDQ only	8	11	1		.	.	.	9/5/2019	41500	2	2019-10-28	555		0	BL unknown, detectable outcome	0	0	11	Hx ART not active	male	detectable	primary complete	employed full time	rural	1	1	tx success
NKQ191	1	1	48	2016-08-11	3	0	1	16.9	48.9	1.7	yes	1	no	no	no	no	LPVr	LPVr	16	yes	no	BDQ only	9	13	0		.	.	.	.		1	2018-05-03	630			never done	0	1	4	Naive	male	unknown	primary complete	unemployed	rural	1	2	tx success
DGH024	1	2	41	2015-03-16	4	3	1	22.6	51.6	1.51	yes	1	no	no	no	no	Efavirenz	Efavirenz	17.5	no	yes	injectable only	8	15	2	288	3/10/2015	.	.	8/24/2016	3020	2	2016-09-13	550		0	BL unknown, detectable outcome	0	0	2	Naive	female	detectable	more than primary	employed part time	rural	1	0	tx success
DMH284	1	1	48	2017-05-18	4	0	2				yes	1	no	no			Efavirenz			no	yes	injectable only	4	4	1	46	5/5/2017	.	.	.		4	2017-06-12	25			never done	0	1	3	Naive	male	unknown	more than primary	unemployed	township	1	0	died
MPH140	1	1	33	2017-10-02	3	2	2	18.2	55	1.74	yes	1	no	no	no	no	Nevirapine		16	yes	no	BDQ only	0	0	0	175	10/2/2017	.	10/2/2017	.		2	2018-08-03	303			never done	0	1	9	Naive	male	unknown	primary complete	employed full time	township	1	1	tx success
DGH119	1	1	27	2017-01-24	3	2	2	19.3	57.1	1.72	no	0	no	no	yes	no	Efavirenz	Nevirapine	19.5	yes	yes	both	10	2	2	155	1/13/2017	.	.	8/20/2018	13400	2	2018-11-01	646		0	BL unknown, detectable outcome	0	0	2	Naive	male	detectable	primary complete	employed full time	township	0	0	tx success
DMH275	1	2	25	2017-05-09	4	0	1	18.7	49	1.62	no	0	no	no			Nevirapine			yes	yes	both	1	2	2	21	5/2/2017	.	.	.		5	2018-09-10	489			never done	0	1	3	Naive	female	unknown	more than primary	unemployed	rural	0	1	LTFU
HLA298	0	2	38	2018-10-16	2	0	1	15.7	34	1.47	no	0	yes	yes			Efavirenz			no	yes	injectable only	4	1	0	193	10/17/2018	.	.	10/17/2018	20	4	2018-10-24	5		1	BL unknown, suppressed outcome	1	1	5	on ART unknown	female	suppressed	primary complete	unemployed	rural	0	0	died
DGH010	1	2	31	2015-01-19	1	0	1	16.8	42.4	1.59	no	0	no	no			Efavirenz	Efavirenz		no	yes	injectable only	8	6	0		.	.	.	.		5	2015-11-13	302			never done	0	1	2	Naive	female	unknown	less than primary	unemployed	rural	0	0	LTFU
DGH115	1	1	37	2017-01-13	1	2	4	19.3	54.5	1.68	no	0	no	no	no	no	Nevirapine		15.5	yes	yes	both	2	3	0	79	1/5/2017	.	.	9/6/2018	20	2	2018-11-02	655		1	BL unknown, suppressed outcome	1	1	2	Naive	male	suppressed	less than primary	employed full time	urban or suburban	0	1	tx success
DGH241	1	1	36	2017-10-05	3	0	2	17.6	49	1.67	no	0	yes	yes			Efavirenz			no	yes	injectable only	0	0	0		.	.	.	.		5	2018-01-10	99			never done	0	1	2	on ART unknown	male	unknown	primary complete	unemployed	township	0	0	LTFU
CBH299	0	2	58	2018-02-28	1	0	1							no						yes	no	BDQ only	0	0	0	205	2/21/2018	.	.	.		4	2018-03-18	16			never done	0	1	1		female	unknown	less than primary	unemployed	rural			died
NKQ254	1	1	44	2016-11-10	4	0	2	19.6	58.7	1.73	no	0	no	no			Efavirenz	Nevirapine		yes	yes	both	0	1	6	27	10/18/2016	.	.	.		3	2018-08-02	630			never done	0	1	4	Naive	male	unknown	more than primary	unemployed	township	0	0	tx failure
DGH263	1	2	33	2017-11-14	3	0	3	22.5	59.8	1.63	yes	1	yes	yes	yes	no	Efavirenz	Nevirapine	18	yes	no	BDQ only	0	2	0	330	10/25/2017	.	.	.		2	2018-10-15	335			never done	0	1	2	on ART unknown	female	unknown	primary complete	unemployed	urban or suburban	1	0	tx success
SMH195	0	2	36	2017-12-08	3	0	2	21.5	51	1.54	no	0	yes	yes			Efavirenz	Nevirapine		yes	yes	both	4	18	1	57	12/1/2017	.	.	.		4	2018-02-20	74			never done	0	1	11	on ART unknown	female	unknown	primary complete	unemployed	township	0	0	died
MAN390	0	1	37	2018-05-28	0	7	1	21.6	48.5	1.5	no	0		no	no	no	Nevirapine		18.5	yes	yes	both	0	6	2	46	5/22/2018	.	.	4/8/2019	482000	1	2019-06-06	374		0	BL unknown, detectable outcome	0	0	8		male	detectable	less than primary	employed part time	rural	0	1	tx success
HLA057	0	2	37	2015-10-15	3	0	1	18.8	45.1	1.55	no	0	yes	yes			Efavirenz			no	yes	injectable only	5	7	0		.	.	.	.		4	2016-04-28	196			never done	0	1	5	on ART unknown	female	unknown	primary complete	unemployed	rural	0	0	died
HLA002	0	1	44	2015-03-04	0	0	1		44.5		yes	1	yes	yes	no	no	Efavirenz		11.5	no	yes	injectable only	11	14	2	116	2/23/2015	.	.	7/21/2016	29	2	2016-07-21	507		1	BL unknown, suppressed outcome	1	1	5	on ART unknown	male	suppressed	less than primary	unemployed	rural	1	0	tx success
CBH225	0	1	33	2017-07-05	7	0	2	16.3	51	1.77	yes	1	yes	yes			Efavirenz	Efavirenz		no	yes	injectable only	7	3	0	88	6/23/2017	.	.	.		4	2017-10-21	108			never done	0	1	1	on ART unknown	male	unknown	more than primary	unemployed	township	1	0	died
CBH226	0	1	49	2017-07-10	8	2	1	16.3	47	1.7	yes	1	yes	yes	no	no	Efavirenz	Efavirenz	19.5	yes	yes	both	2	7	1		.	.	.	6/5/2018	20	2	2018-07-05	360		1	BL unknown, suppressed outcome	1	1	1	on ART unknown	male	suppressed	more than primary	employed full time	rural	1	0	tx success
HLA025	0	1	62	2015-06-23	3	2	2		73		no	0	no	no						no	yes	injectable only	10	5	0	191	6/11/2015	.	.	7/1/2015	2178452	4	2015-07-17	34		0	BL unknown, detectable outcome	0	0	5	Naive	male	detectable	primary complete	employed full time	township	0		died
SMH129	0	2	20	2017-05-02	3	0	2	18.3	53	1.7	yes	1	yes	yes			Efavirenz			no	yes	injectable only	1	2	0	475	4/4/2017	.	.	.		5	2018-03-22	324			never done	0	1	11	on ART unknown	female	unknown	primary complete	unemployed	township	1	0	LTFU
SMH169	0	2	27	2017-09-08	3	0	1		40.9		no	0	yes	yes			Efavirenz	Nevirapine		yes	yes	both	1	4	1		.	.	.	7/9/2018	20	5	2018-05-22	256		1	BL unknown, suppressed outcome	1	1	11	on ART unknown	female	suppressed	primary complete	unemployed	rural	0	0	LTFU
DGH123	1	2	30	2017-02-01	1	0	2	32.6	76.3	1.53	yes	1	yes	yes	no	no	Efavirenz		18	no	yes	injectable only	2	7	0	595	1/17/2017	.	.	1/15/2019	533	1	2018-08-02	547		0	BL unknown, detectable outcome	0	0	2	on ART unknown	female	detectable	less than primary	unemployed	township	1	0	tx success
MUR027	1	1	37	2016-07-05	3	7	1	25.4	77	1.74	no	0	yes	no	yes	no	Efavirenz	Nevirapine	18	yes	yes	both	0	2	2	481	7/6/2016	.	.	4/26/2018	50	1	2018-04-05	639		1	BL unknown, suppressed outcome	1	1	10	Hx ART not active	male	suppressed	primary complete	employed part time	rural	0	0	tx success
CBH246	0	2	30	2017-09-04	2	0	1	18.5	45	1.56	yes	1	yes	yes			Efavirenz	Nevirapine		yes	yes	both	1	0	1	14	8/17/2017	.	.	.		5	2018-05-24	262			never done	0	1	1	on ART unknown	female	unknown	primary complete	unemployed	rural	1	0	LTFU
MAN126	0	2	30	2016-04-25	1	1	1	24.6	59	1.55	no	0	no	no	no	no	Efavirenz		13.5	no	yes	injectable only	6	3	1	91	4/20/2016	.	.	.		1	2018-02-28	674			never done	0	1	8	Naive	female	unknown	less than primary	unemployed	rural	0	0	tx success
JPH139	0	2	29	2016-01-12	4	2	2	34.4	86	1.58	yes	1	no	no	no	no	Efavirenz		15	no	yes	injectable only	0	0	0		.	.	.	.		1	2017-08-17	583			never done	0	1	6	Naive	female	unknown	more than primary	employed full time	township	1	0	tx success
MAN160	0	2	41	2016-07-15	0	3	1	21.3	58	1.65	yes	1	no	no	no	no	Efavirenz		16	no	yes	injectable only	5	4	2	99	7/7/2016	.	.	9/7/2017	1140	1	2018-05-11	665		0	BL unknown, detectable outcome	0	0	8	Naive	female	detectable	less than primary	employed part time	rural	1	0	tx success
MAN159	0	1	35	2016-07-11	3	3	1		57		no	0	no	no	no	no	Efavirenz		15.5	no	yes	injectable only	4	4	2	356	7/4/2016	.	.	.		1	2018-09-12	793			never done	0	1	8	Naive	male	unknown	primary complete	employed part time	rural	0	0	tx success
NKQ086	1	1	34	2015-10-06	3	0	1	17.8	53.3	1.73	no	0	no	no			Efavirenz			no	yes	injectable only	6	2	0	229	10/6/2015	.	.	.		5	2017-02-05	488			never done	0	1	4	Naive	male	unknown	primary complete	unemployed	rural	0	0	LTFU
DGH296	1	2	38	2018-01-29	4	2	1	25.6	69.8	1.65	no	0	no	no	no	no			15	no	yes	injectable only	0	0	0	70	1/16/2018	.	.	.		1	2018-12-06	315			never done	0	1	2	Naive	female	unknown	more than primary	employed full time	rural	0		tx success
NKQ498	1	1	56	2017-10-31	3	0	2	20.3	70.1	1.86	no	0		no	no	no	Nevirapine	Nevirapine	16	yes	no	BDQ only	3	2	1	184	10/24/2017	.	.	.		2	2018-07-17	259			never done	0	1	4		male	unknown	primary complete	unemployed	township	0	1	tx success
CBH234	0	2	30	2017-07-12	7	5	1	35.5	91	1.6	no	0	yes	yes	yes	no	Efavirenz	Nevirapine	19.5	yes	yes	both	1	7	3		7/4/2017	.	7/4/2017	6/5/2018	215	1	2018-05-31	322		1	BL unknown, suppressed outcome	1	1	1	on ART unknown	female	suppressed	more than primary	unemployed	rural	0	0	tx success
MAN248	0	1	38	2017-02-24	3	0	1	19.7	51	1.61	yes	2	yes	yes	no	no	Nevirapine		15.5	no	yes	injectable only	3	6	2	390	1/30/2017	.	.	2/28/2019	90	1	2019-02-01	707		1	BL unknown, suppressed outcome	1	1	8	on ART unknown	male	suppressed	primary complete	unemployed	rural	2	1	tx success
MPH222	1	1	95	2019-02-05	3	0	2	17	54	1.78	no	0	yes	yes	no	no	Nevirapine		16.5	yes	no	BDQ only	0	2	0	378	1/21/2019	.	.	8/14/2019	20	2	2019-11-06	274		1	BL unknown, suppressed outcome	1	1	9	on ART unknown	male	suppressed	primary complete	unemployed	township	0	1	tx success
DGH359	1	1	65	2018-07-28	4	2	2	19	56.8	1.73	no	0	yes	yes	no	no	Efavirenz		15.5	no	yes	injectable only	0	0	0		.	.	.	3/12/2019	9910	1	2019-06-12	329		0	BL unknown, detectable outcome	0	0	2	on ART unknown	male	detectable	more than primary	employed full time	township	0	0	tx success
HLA311	0	1	32	2018-11-28	4	0	1	16.6	48	1.7	yes		yes	yes	no	no	Efavirenz		13	no	yes	injectable only	0	8	0		.	.	.	9/26/2019	50	1	2019-08-29	274		1	BL unknown, suppressed outcome	1	1	5	on ART unknown	male	suppressed	more than primary	unemployed	rural		0	tx success
DGH294	1	2	15	2018-01-24	3	5	1	14.7	41.1	1.67	yes	1	no	no			Efavirenz			yes	yes	both	6	3	2	29	1/5/2018	.	.	.		4	2018-04-08	80			never done	0	1	2	Naive	female	unknown	primary complete	unemployed	rural	1	0	died
DGH037	1	1	38	2015-04-01	3	3	2	22	67.5	1.75	no	0	no	no			Efavirenz	Efavirenz		no	yes	injectable only	24	21	2	450	3/12/2015	.	.	.		4	2016-07-15	476			never done	0	1	2	Naive	male	unknown	primary complete	employed part time	township	0	0	died
JPH054	0	1	44	2015-03-19	4	3	2	16	41	1.6	yes	2	yes	no	no	yes	Efavirenz	LPVr	12	no	yes	injectable only	4	6	1	96	3/2/2015	.	.	9/8/2016	213	1	2016-11-30	622		1	BL unknown, suppressed outcome	1	1	6	Hx ART not active	male	suppressed	more than primary	employed part time	township	2	0	tx success
MAN376	0	1	40	2018-03-20	3	3	1	19.7	59	1.73	no	0	no	no	no	no	Nevirapine		16.5	yes	yes	both	2	0	1	95	3/13/2018	.	.	8/10/2018	20	2	2019-01-28	342		1	BL unknown, suppressed outcome	1	1	8	Naive	male	suppressed	primary complete	employed part time	rural	0	1	tx success
JPH016	0	1	35	2015-01-13	1	0	2	15.5	47	1.74	yes	2	yes	yes			Efavirenz	Efavirenz		no	yes	injectable only	1	0	1	9	5/23/2014	.	.	3/10/2016	303584	4	2015-07-02	170		0	BL unknown, detectable outcome	0	0	6	on ART unknown	male	detectable	less than primary	unemployed	township	2	0	died
MAN038	0	1	42	2015-07-03	1	1	1	19.6	54	1.66	yes	2	yes	yes	yes	no	Efavirenz	Nevirapine	14.5	no	yes	injectable only	14	14	1	17	6/30/2015	.	.	.		1	2017-08-30	789			never done	0	1	8	on ART unknown	male	unknown	less than primary	unemployed	rural	2	0	tx success
MUR146	1	1	29	2017-04-18	1	3	1	14.3	40	1.67	yes	2	no	no			Nevirapine			yes	no	BDQ only	1	4	0	218	5/3/2016	.	.	.		5	2017-12-28	261			never done	0	1	10	Naive	male	unknown	less than primary	employed part time	rural	2	1	LTFU
MUR313	1	1	45	2018-01-04	3	3	1	19.7	57	1.7	yes	2	yes	no	yes	no	Nevirapine	Efavirenz	19.5	yes	no	BDQ only	1	4	0	16	12/18/2017	.	.	.		1	2018-10-22	291			never done	0	1	10	Hx ART not active	male	unknown	primary complete	employed part time	rural	2	1	tx success
DGH023	1	2	25	2015-03-16	3	0	2	18.5	47.4	1.6	no	0	no	no	no	no	Efavirenz	Efavirenz	15	no	yes	injectable only	4	5	0	606	2/23/2015	.	.	8/30/2016	20	2	2016-09-12	549		1	BL unknown, suppressed outcome	1	1	2	Naive	female	suppressed	primary complete	unemployed	township	0	0	tx success
NKQ072	1	1	27	2015-09-10	3	0	2	16.9	49.5	1.71	no	0	no	no						no	yes	injectable only	0	0	0	338	9/7/2015	.	.	.		4	2015-09-10	0			never done	0	1	4	Naive	male	unknown	primary complete	unemployed	township	0		died
KDZ152	1	2	34	2016-07-04	3	0	2	21.8	49	1.5	no	0	yes	yes			Efavirenz			yes	yes	both	1	2	1	630	7/4/2016	.	.	3/9/2017	150	5	2017-06-06	337		1	BL unknown, suppressed outcome	1	1	7	on ART unknown	female	suppressed	primary complete	unemployed	township	0	0	LTFU
NKQ156	1	1	58	2016-06-02	3	0	1	19	49.8	1.62	no	0	yes	no			Efavirenz	Efavirenz		no	yes	injectable only	7	1	1	134	5/27/2016	.	.	10/27/2016	3572	4	2016-11-21	172		0	BL unknown, detectable outcome	0	0	4	Hx ART not active	male	detectable	primary complete	unemployed	rural	0	0	died
HLA312	0	2	34	2018-11-30	4	0	1	18.3	53	1.7	no	0	no	no	no	no	Nevirapine	Nevirapine	20	yes	yes	both	6	11	1	162	11/29/2018	.	.	.		1	2019-10-03	306			never done	0	1	5	Naive	female	unknown	more than primary	unemployed	rural	0	1	tx success
HLA104	0	2	51	2016-04-15	3	0	1		53.6		yes	2	yes	yes	no	no	Efavirenz		11.5	no	yes	injectable only	4	11	0	391	4/1/2016	.	.	11/2/2017	50	1	2017-11-30	604		1	BL unknown, suppressed outcome	1	1	5	on ART unknown	female	suppressed	primary complete	unemployed	rural	2	0	tx success
MUR225	1	2	26	2017-08-29	3	0	1	21.6	58	1.64	no	0	yes	yes			Efavirenz	Nevirapine		yes	no	BDQ only	5	1	0	208	8/21/2017	.	.	.		5	2018-09-06	373			never done	0	1	10	on ART unknown	female	unknown	primary complete	unemployed	rural	0	0	LTFU
NKQ108	1	2	25	2016-01-12	3	0	2	13.9	43.2	1.76	yes	1	no	no			Efavirenz			no	yes	injectable only	8	5	2	446	1/12/2016	.	.	.		3	2016-04-01	84			never done	0	1	4	Naive	female	unknown	primary complete	unemployed	township	1	0	tx failure
NKQ201	1	1	53	2016-08-30	3	0	1	14.9	45	1.74	yes	1	yes	no			LPVr			yes	yes	both	0	3	1		.	.	.	.		5	2017-01-02	125			never done	0	1	4	Hx ART not active	male	unknown	primary complete	unemployed	rural	1	2	LTFU
DGH098	1	2	38	2016-12-20	3	0	2		49.8		yes	1	no	no			Nevirapine			yes	yes	both	15	9	3	51	12/12/2016	.	.	.		4	2017-06-23	183			never done	0	1	2	Naive	female	unknown	primary complete	unemployed	township	1	1	died
DGH230	1	2	28	2017-09-11	3	0	2	17.9	51.7	1.7	yes	1	yes	no	no	no	Efavirenz		17.5	no	yes	injectable only	2	7	1	509	8/7/2017	.	.	7/3/2018	375000	2	2018-07-03	300		0	BL unknown, detectable outcome	0	0	2	Hx ART not active	female	detectable	primary complete	unemployed	township	1	0	tx success
CBH247	0	1	28	2017-09-06	8	2	3	28.4	94	1.82	no	0	yes	yes			Efavirenz			no	yes	injectable only	2	0	1		.	.	.	.		5	2018-06-12	279			never done	0	1	1	on ART unknown	male	unknown	more than primary	employed full time	urban or suburban	0	0	LTFU
JPH444	0	1	49	2018-06-21	3	2	2	19.3	54.6	1.68	no	0	yes	no	no	no	Nevirapine		16.5	yes	no	BDQ only	2	6	1		.	.	.	.		1	2020-02-18	606			never done	0	1	6	Hx ART not active	male	unknown	primary complete	employed full time	township	0	1	tx success
JPH301	0	1	30	2017-07-18	3	0	2	19.4	59.3	1.75	no	0	no	no	yes	no	Efavirenz	Nevirapine	15	no	yes	injectable only	0	8	0	66	6/29/2017	.	.	.		1	2018-09-18	427			never done	0	1	6	Naive	male	unknown	primary complete	unemployed	township	0	0	tx success
HLA187	0	2	53	2017-05-19	3	0	1	29.4	80	1.65	yes	1	no	no	no	no	Efavirenz		12	no	yes	injectable only	3	9	0	58	5/2/2017	.	.	.		1	2018-12-06	565			never done	0	1	5	Naive	female	unknown	primary complete	unemployed	rural	1	0	tx success
JPH003	0	2	23	2014-11-25	3	5	2	16	41	1.6	yes	1	yes	no			Efavirenz			no	yes	injectable only	0	0	0	21	11/5/2014	.	.	.		4	2015-02-27	93			never done	0	1	6	Hx ART not active	female	unknown	primary complete	unemployed	township	1	0	died
JPH614	0	2	53	2019-05-09	3	1	2	26.6	73.3	1.66	yes	1	yes	yes			Efavirenz	Nevirapine		yes	no	BDQ only	1	16	0		.	.	.	.		5	2020-03-26	322			never done	0	1	6	on ART unknown	female	unknown	primary complete	unemployed	township	1	0	LTFU
DMH379	1	1	38	2018-06-14	2	0	2	20.3	56	1.66	no	0	no	no			Nevirapine			yes	no	BDQ only	9	1	2	39	6/11/2018	.	.	1/11/2019	40	5	2019-03-14	273		1	BL unknown, suppressed outcome	1	1	3	Naive	male	suppressed	primary complete	unemployed	township	0	1	LTFU
NKQ105	1	2	35	2015-12-09	1	0	2	24.5	57.4	1.53	no	0	no	no			Efavirenz			no	yes	injectable only	9	17	1	70	11/27/2015	.	.	1/28/2016	196768	4	2016-04-17	130		0	BL unknown, detectable outcome	0	0	4	Naive	female	detectable	less than primary	unemployed	township	0	0	died
MUR148	1	2	30	2017-04-25	3	3	1						yes							yes	no	BDQ only				462	4/25/2017	.	.	.		5	2017-09-20	148			never done	0	1	10		female	unknown	primary complete	employed part time	rural			LTFU
MPH021	1	1	27	2015-11-11	2	0	2	15.2	41.5	1.65	yes	1	yes	yes	no	no	Efavirenz	Efavirenz	16	no	no	neither	1	5	0	28	7/15/2015	.	.	.		1	2017-08-10	638			never done	0	1	9	on ART unknown	male	unknown	primary complete	unemployed	township	1	0	tx success
MUR077	1	1	28	2017-01-10	4	3	1	21.3	69	1.8	no	0	yes	yes	no	no	Efavirenz		17	no	yes	injectable only	8	8	0	26	9/15/2016	.	.	10/9/2018	50	2	2018-06-25	531		1	BL unknown, suppressed outcome	1	1	10	on ART unknown	male	suppressed	more than primary	employed part time	rural	0	0	tx success
SMH337	0	2	24	2019-05-22	3	0	2	20.4	49	1.55	no	0	yes	no	no	no	Nevirapine	Nevirapine	18	yes	no	BDQ only	5	11	0	368	5/7/2019	.	.	.		2	2020-04-08	398			never done	0	1	11	Hx ART not active	female	unknown	primary complete	unemployed	township	0	1	tx success
HLA215	0	2	24	2017-09-29	3	0	1	19.8	54	1.65	no	0	yes	yes			Efavirenz			no	yes	injectable only				43	8/18/2017	.	.	.		4	2017-12-18	105			never done	0	1	5	on ART unknown	female	unknown	primary complete	unemployed	rural	0	0	died
DGH395	1	1	37	2018-10-25	3	0	1	25.3	82	1.8	no	0	yes	yes	no	yes	Efavirenz	LPVr		yes	no	BDQ only	0	2	0	188	8/16/2018	.	.	8/22/2019	48	2	2019-08-08	265		1	BL unknown, suppressed outcome	1	1	2	on ART unknown	male	suppressed	primary complete	unemployed	rural	0	0	tx success
cbh197	0	1	49	2017-04-10	1	0	1	18.4	55	1.73	yes	2	yes	yes	no	yes	Efavirenz	LPVr	14.5	yes	yes	both	0	0	2	270	2/7/2017	.	.	10/11/2018	940	1	2018-11-09	578		0	BL unknown, detectable outcome	0	0	1	on ART unknown	male	detectable	less than primary	unemployed	rural	2	0	tx success
MUR344	1	1	53	2018-02-22	1	2	1	14.7	41	1.67	no	0	no	no			Nevirapine			no	no	neither	0	5	0	36	2/12/2018	.	.	3/12/2018	611000	5	2018-05-22	89		0	BL unknown, detectable outcome	0	0	10	Naive	male	detectable	less than primary	employed full time	rural	0	1	LTFU
DGH175	1	2	20	2017-05-30	3	0	2	21.2	49	1.52	yes	2	no	no			Efavirenz			no	yes	injectable only	3	0	2	171	5/30/2017	.	.	8/25/2017	151000	5	2017-11-17	171		0	BL unknown, detectable outcome	0	0	2	Naive	female	detectable	primary complete	unemployed	township	2	0	LTFU
DGH248	1	1	27	2017-10-25	3	0	2	21.8	60	1.66	yes	1	yes	yes	no	no	Efavirenz		15.5	no	yes	injectable only	0	0	0		.	.	.	6/13/2018	20	1	2018-07-11	266		1	BL unknown, suppressed outcome	1	1	2	on ART unknown	male	suppressed	primary complete	unemployed	township	1	0	tx success
CBH157	0	1	46	2016-12-05	4	2	1	18.8	65	1.86	yes	1	yes	yes	no	no	Efavirenz	Efavirenz	16	no	yes	injectable only	1	1	1		.	.	.	10/9/2018	35	1	2018-07-31	603		1	BL unknown, suppressed outcome	1	1	1	on ART unknown	male	suppressed	more than primary	employed full time	rural	1	0	tx success
DGH180	1	2	42	2017-06-13	3	0	2	26.1	64.4	1.57	yes	3	no	no			Efavirenz			no	yes	injectable only					.	.	.	.		4	2017-09-17	93			never done	0	1	2	Naive	female	unknown	primary complete	unemployed	township	2	0	died
DGH316	1	2	30	2018-03-05	3	0	2	27.6	58	1.45	no	0	yes	yes	yes	no	Efavirenz	Nevirapine	14.5	yes	yes	both	1	9	0	36	2/9/2018	.	.	.		2	2019-04-04	401			never done	0	1	2	on ART unknown	female	unknown	primary complete	unemployed	township	0	0	tx success
dgh397	1	1	46	2018-10-25	3	2	1	20	61.1	1.75	no	0	no	no	no	no	LPVr		16	yes	no	BDQ only	4	1	2	535	10/18/2018	.	.	7/3/2019	26	2	2019-07-03	257		1	BL unknown, suppressed outcome	1	1	2	Naive	male	suppressed	primary complete	employed full time	rural	0	2	tx success
DGH112	1	2	27	2017-01-10	1	2	1	19.9	49.1	1.57	no	0	yes	yes	yes	no	Efavirenz	Nevirapine	19.5	yes	yes	both	4	4	2	590	12/28/2016	.	.	12/4/2018	20	1	2018-10-09	636		1	BL unknown, suppressed outcome	1	1	2	on ART unknown	female	suppressed	less than primary	employed full time	rural	0	0	tx success
CBH236	0	1	39	2017-08-14	8	2	3	19.5	57	1.71	yes	1	no	no	no	no	Efavirenz		18.5	no	yes	injectable only	2	0	1	126	8/11/2017	.	.	.		1	2018-06-12	394			never done	0	1	1	Naive	male	unknown	more than primary	employed full time	urban or suburban	1	0	tx success
MAN178	0	1	35	2016-08-26	1	3	1	18.9	58.5	1.76	no	0	no	no	no	no	Efavirenz		16	no	yes	injectable only	3	9	1		.	.	.	.		1	2018-04-06	588			never done	0	1	8	Naive	male	unknown	less than primary	employed part time	rural	0	0	tx success
NKQ336	1	1	33	2017-04-13	3	0	2	15.3	41.6	1.65	yes	1	yes	yes			Efavirenz			no	yes	injectable only	0	4	0	144	1/14/2017	.	.	.		5	2017-12-17	248			never done	0	1	4	on ART unknown	male	unknown	primary complete	unemployed	township	1	0	LTFU
DGH419	1	2	40	2019-01-09	3	0	1	29.1	73.6	1.59	yes	2	yes	no			Nevirapine			yes	no	BDQ only	0	4	0		.	.	.	.		5	2019-06-11	153			never done	0	1	2	Hx ART not active	female	unknown	primary complete	unemployed	rural	2	1	LTFU
DGH058	1	2	38	2015-06-09	8	5	3	31.2	79.9	1.6	no	0	no	no	no	no	Efavirenz	Efavirenz	16	no	yes	injectable only	23	31	1	44	6/1/2015	.	.	12/1/2016	20	1	2016-12-17	556		1	BL unknown, suppressed outcome	1	1	2	Naive	female	suppressed	more than primary	unemployed	urban or suburban	0	0	tx success
DMH303	1	2	50	2017-06-06	3	0	2	19	51	1.64	yes	1	no	no	yes	no	Efavirenz	Nevirapine	16	yes	yes	both	10	7	5	51	5/22/2017	.	.	.		1	2019-03-12	641			never done	0	1	3	Naive	female	unknown	primary complete	unemployed	township	1	0	tx success
MAN115	0	1	18	2016-04-08	3	5	1	15.6	41	1.62			no	no	no	no	Efavirenz		12	no	yes	injectable only	5	5	2	27	4/11/2016	.	.	.		1	2018-03-14	705			never done	0	1	8	Naive	male	unknown	primary complete	unemployed	rural		0	tx success
HLA293	0	1	65	2018-09-10	0	4	1		45		no	0	yes	yes	yes	no	Efavirenz	Nevirapine	14.5	no	yes	injectable only	7	3	0		.	.	.	5/23/2019	50	1	2019-06-20	283		1	BL unknown, suppressed outcome	1	1	5	on ART unknown	male	suppressed	less than primary	unemployed	rural	0	0	tx success
DGH355	1	1	64	2018-06-12	3	0	2	19.1	51.3	1.64	yes	1	yes	yes	no	yes	Efavirenz	LPVr	19	yes	no	BDQ only	2	1	0	343	6/7/2018	.	.	2/27/2019	1980	1	2019-05-08	330		0	BL unknown, detectable outcome	0	0	2	on ART unknown	male	detectable	primary complete	unemployed	township	1	0	tx success
cbh193	0	2	20	2017-03-13	3	0	1	17.3	42	1.56	yes	1	yes	yes	no	no	Efavirenz		10	no	yes	injectable only	0	0	0	692	3/2/2017	.	.	5/31/2019	236000	1	2019-02-11	700		0	BL unknown, detectable outcome	0	0	1	on ART unknown	female	detectable	primary complete	unemployed	rural	1	0	tx success
MUR018	1	1	48	2016-06-21	1	3	1	17.1	50	1.71	yes	1	no	no	yes	no	Efavirenz	Nevirapine	16	no	yes	injectable only	3	8	1	322	6/21/2016	.	.	3/26/2018	50	1	2018-05-21	699		1	BL unknown, suppressed outcome	1	1	10	Naive	male	suppressed	less than primary	employed part time	rural	1	0	tx success
MPH035	1	1	35	2016-03-03	1	0	2	19.2	46.8	1.56	yes	1	yes	no	no	no	Efavirenz		13.5	no	yes	injectable only	1	5	1	34	10/21/2015	.	.	.		1	2017-10-18	593			never done	0	1	9	Hx ART not active	male	unknown	less than primary	unemployed	township	1	0	tx success
DGH369	1	1	30	2018-08-28	4	2	2	16.5	49.5	1.73	yes		no	no	yes	no	Nevirapine	Efavirenz	16	yes	no	BDQ only	11	6	1	110	8/22/2018	.	.	.		1	2019-06-11	286			never done	0	1	2	Naive	male	unknown	more than primary	employed full time	township		1	tx success
DGH035	1	2	23	2015-03-20	4	2	2	30.7	69.9	1.51	no	0	no	no	no	no	Efavirenz	Efavirenz	20.5	no	yes	injectable only	2	0	0	551	3/19/2015	.	.	9/28/2016	20	1	2016-10-08	567		1	BL unknown, suppressed outcome	1	1	2	Naive	female	suppressed	more than primary	employed full time	township	0	0	tx success
JPH059	0	1	33	2015-04-09	3	3	2	19.4	60	1.76	yes	1	no	no			Efavirenz	unknown		no	yes	injectable only	1	7	2	152	4/7/2015	.	.	2/4/2016	48	3	2016-04-07	364		1	BL unknown, suppressed outcome	1	1	6	Naive	male	suppressed	primary complete	employed part time	township	1	0	tx failure
HLA004	0	2	38	2015-03-25	3	0	1		48.9		no	0	no	no	no	no	Efavirenz		10.5	no	yes	injectable only	13	24	1	34	3/5/2015	.	.	9/20/2016	50	1	2016-09-20	559		1	BL unknown, suppressed outcome	1	1	5	Naive	female	suppressed	primary complete	unemployed	rural	0	0	tx success
HLA315	0	1	39	2019-01-04	1	2	1		60		no	0	yes	yes	yes	no	Efavirenz	Nevirapine	19.5	yes	no	BDQ only	0	1	0	166	1/2/2019	.	1/2/2019	6/18/2019	50	1	2019-11-19	319		1	BL unknown, suppressed outcome	1	1	5	on ART unknown	male	suppressed	less than primary	employed full time	rural	0	0	tx success
DGH188	1	2	43	2017-06-23	4	0	2	24.8	55.1	1.49	no	0		no			Efavirenz			no	yes	injectable only	0	8	0	93	6/15/2017	.	.	.		4	2017-08-25	64			never done	0	1	2		female	unknown	more than primary	unemployed	township	0	0	died
MUR015	1	1	38	2016-06-14	0	0	1	19.2	53	1.66	no	0	no	no			Efavirenz			no	yes	injectable only	5	3	0	119	6/7/2016	.	.	.		5	2017-03-08	267			never done	0	1	10	Naive	male	unknown	less than primary	unemployed	rural	0	0	LTFU
CBH165	0	1	36	2017-01-09	5	3	1	29.1	50	1.31			yes	yes			Efavirenz	Efavirenz		no	yes	injectable only	4	1	0	152	11/3/2017	.	1/6/2017	3/29/2018	58600	5	2017-10-11	274		0	BL unknown, detectable outcome	0	0	1	on ART unknown	male	detectable	more than primary	employed part time	rural		0	LTFU
DMH378	1	1	27	2018-06-13	3	0	1	18.2	52	1.69	no	0	yes	no			Efavirenz	Nevirapine		yes	yes	both	3	2	0	53	6/13/2018	.	.	.		5	2019-01-28	227			never done	0	1	3	Hx ART not active	male	unknown	primary complete	unemployed	rural	0	0	LTFU
NKQ182	1	1	33	2016-07-21	4	0	1	23.4	60	1.6	no	0	no	no			Efavirenz			no	yes	injectable only	2	1	0	108	6/28/2016	.	.	.		5	2017-09-14	420			never done	0	1	4	Naive	male	unknown	more than primary	unemployed	rural	0	0	LTFU
MAN407	0	2	22	2018-07-09	5	5	1	20.9	59	1.68	no	0	no	no	no	no	Efavirenz	Nevirapine	19.5	no	no	neither	6	23	1	22	7/6/2018	.	.	3/13/2019	455000	2	2019-05-10	119		0	BL unknown, detectable outcome	0	0	8	Naive	female	detectable	more than primary	unemployed	rural	0	0	tx success
DGH197	1	1	39	2017-07-12	3	0	2	20.8	58.8	1.68	no	0	no	no	yes	no	Efavirenz	Nevirapine	20	yes	yes	both	1	6	0	20	6/30/2017	.	.	3/28/2018	20	1	2018-08-21	406		1	BL unknown, suppressed outcome	1	1	2	Naive	male	suppressed	primary complete	unemployed	township	0	0	tx success
KDZ185	1	1	38	2016-10-28	4	2	2	20.4	59	1.7	yes	1	no	no	no	no	Efavirenz		13	no	yes	injectable only	1	4	1	174	9/29/2016	.	.	.		1	2018-05-08	557			never done	0	1	7	Naive	male	unknown	more than primary	employed full time	township	1	0	tx success
DGH093	1	2	50	2016-12-13	4	2	2		45.2		no	0	yes	yes	no	no	Efavirenz	Efavirenz	20	no	yes	injectable only	16	16	3	52	12/13/2016	.	.	.		2	2018-12-13	729			never done	0	1	2	on ART unknown	female	unknown	more than primary	employed full time	township	0	0	tx success
CBH113	0	2	17	2016-08-08	3	5	2	19.6	44	1.5	yes	1	yes	yes	no	no	Efavirenz		12	no	yes	injectable only	2	2	1	169	8/4/2016	.	.	.		1	2018-02-13	554			never done	0	1	1	on ART unknown	female	unknown	primary complete	unemployed	township	1	0	tx success
DMH389	1	2	34	2018-08-01	4	2	1	24.4	69	1.68	yes	1	yes	yes	yes	no	Nevirapine	Efavirenz	18.5	yes	no	BDQ only	0	5	0	171	5/31/2018	.	.	.		1	2019-06-05	309			never done	0	1	3	on ART unknown	female	unknown	more than primary	employed full time	rural	1	1	tx success
HLA227	0	1	21	2017-11-14	3	0	1				no	0	yes	yes	no	no	Efavirenz		16	no	yes	injectable only	3	1	0	475	10/25/2017	.	.	.		1	2018-08-23	293			never done	0	1	5	on ART unknown	male	unknown	primary complete	unemployed	rural	0	0	tx success
SMH099	0	1	54	2017-01-06	1	0	1	17	49	1.7	yes	1	yes	yes	no	no	LPVr	LPVr	17	yes	no	BDQ only	6	7	2		.	.	.	.		1	2018-11-27	690			never done	0	1	11	on ART unknown	male	unknown	less than primary	unemployed	rural	1	2	tx success
KDZ029	1	2	39	2015-02-25	3	0	1	25.2	67.8	1.64	no	0	yes	yes	no	no	Efavirenz		15	no	yes	injectable only	1	1	1	188	11/15/2014	.	.	.		1	2016-09-06	559			never done	0	1	7	on ART unknown	female	unknown	primary complete	unemployed	rural	0	0	tx success
HLA289	0	1	31	2018-08-27	3	0	1	37.8766	65	1.31	yes			no	no	no	Efavirenz		15.5	no	yes	injectable only	1	4	0	87	5/28/2018	.	.	5/9/2019	51	1	2019-05-09	252		1	BL unknown, suppressed outcome	1	1	5		male	suppressed	primary complete	unemployed	rural		0	tx success
DMH399	1	2	26	2018-09-21	2	2	1	28.3	68	1.55	no	0	yes	yes	yes	no	Nevirapine	Efavirenz	19.5	yes	no	BDQ only	4	3	2	7	9/17/2018	.	.	.		1	2019-07-18	303			never done	0	1	3	on ART unknown	female	unknown	primary complete	employed full time	rural	0	1	tx success
DMH401	1	2	39	2018-09-21	4	3	2	26.2	74	1.68	no	0	yes	no	yes	no	Nevirapine	Efavirenz	16.5	yes	no	BDQ only	8	3	6	162	9/17/2018	.	.	.		2	2019-07-11	293			never done	0	1	3	Hx ART not active	female	unknown	more than primary	employed part time	township	0	1	tx success
MPH161	1	2	47	2018-02-12	3	0	2	19.8	47	1.54	no	0	no	no	yes	no	Efavirenz	Nevirapine	17.5	yes	yes	both	2	2	1	250	2/5/2018	.	.	.		1	2018-11-14	275			never done	0	1	9	Naive	female	unknown	primary complete	unemployed	township	0	0	tx success
SMH044	0	2	23	2015-08-12	3	3	2	21.1	54	1.6	no	0	no	no			Efavirenz			no	yes	injectable only	5	6	1	500	7/8/2015	.	.	.		5	2016-07-28	350			never done	0	1	11	Naive	female	unknown	primary complete	employed part time	township	0	0	LTFU
DMH429	1	1	45	2019-01-14	3	3	2	16.1	50	1.76	no	0	yes	yes	no	no	LPVr	Efavirenz	19	yes	no	BDQ only	9	7	2	20	12/7/2018	.	.	7/25/2019	20	1	2019-10-22	291		1	BL unknown, suppressed outcome	1	1	3	on ART unknown	male	suppressed	primary complete	employed part time	township	0	2	tx success
CBH251	0	2	36	2017-09-18	3	3	1	23.8	61	1.6	no	0	no	no	yes	no	Nevirapine	Efavirenz	16	yes	no	BDQ only	8	4	3	33	9/12/2017	.	.	.		1	2018-08-16	329			never done	0	1	1	Naive	female	unknown	primary complete	employed part time	rural	0	1	tx success
DMH413	1	1	41	2018-10-06	2	0	2	22.8	54	1.54	yes	1	no	no			LPVr			yes	no	BDQ only	4	5	2	348	9/20/2018	.	.	.		5	2019-09-02	331			never done	0	1	3	Naive	male	unknown	primary complete	unemployed	township	1	2	LTFU
CBH293	0	2	47	2018-02-12	1	0	1	31.6	75	1.54	no	0	yes	yes	no	yes	Efavirenz	LPVr	20	yes	no	BDQ only	2	4	0		.	.	.	9/20/2018	50	1	2018-11-15	276		1	BL unknown, suppressed outcome	1	1	1	on ART unknown	female	suppressed	less than primary	unemployed	rural	0	0	tx success
MAN054	0	1	34	2015-08-28	3	2	1	18.6	55	1.72	no	0	no	no	no	no	Efavirenz		15	no	yes	injectable only	7	10	2	135	8/27/2015	.	.	.		1	2017-09-15	749			never done	0	1	8	Naive	male	unknown	primary complete	employed full time	rural	0	0	tx success
KDZ230	1	1	35	2017-02-08	3	0	2	18.8	57	1.74	yes	1	no	no						no	yes	injectable only	1	0	0	829	12/19/2016	.	.	9/16/2017	150	5	2017-05-03	84		1	BL unknown, suppressed outcome	1	1	7	Naive	male	suppressed	primary complete	unemployed	township	1		LTFU
SMH340	0	2	51	2019-06-04	0	0	1	17.8	45	1.59	no	0	no	no	no	no	Nevirapine	Nevirapine	14	yes	no	BDQ only	7	9	0	78	5/31/2019	.	.	.		1	2020-03-12	281			never done	0	1	11	Naive	female	unknown	less than primary	unemployed	rural	0	1	tx success
DGH144	1	1	45	2017-03-23	4	0	2	19.4	49.6	1.6	yes	1	yes	yes	no	no	Efavirenz		13	no	yes	injectable only	6	13	0	112	.	.	.	.		1	2018-11-22	609			never done	0	1	2	on ART unknown	male	unknown	more than primary	unemployed	township	1	0	tx success
DGH164	1	2	36	2017-05-03	3	2	2	26.6	62.3	1.53	no	0	no	no	yes	no	Efavirenz	Nevirapine	15.5	yes	yes	both	2	5	1	107	4/24/2017	.	.	11/28/2018	20	1	2018-12-04	581		1	BL unknown, suppressed outcome	1	1	2	Naive	female	suppressed	primary complete	employed full time	township	0	0	tx success
DMH433	1	1	35	2019-02-06	3	0	2	20.3	54	1.63	yes	1	yes	yes	no	no	Nevirapine	Nevirapine	16	yes	no	BDQ only	3	4	1	208	1/31/2019	.	.	.		1	2019-10-29	265			never done	0	1	3	on ART unknown	male	unknown	primary complete	unemployed	township	1	1	tx success
SMH003	0	1	23	2015-05-22	3	0	2	17.9	47	1.62	yes	1	yes	yes			other first line	LPVr		no	yes	injectable only	0	5	0		.	.	.	1/11/2016	2596662	5	2016-04-09	323		0	BL unknown, detectable outcome	0	0	11	on ART unknown	male	detectable	primary complete	unemployed	township	1	3	LTFU
HLA253	0	1	30	2018-04-11	3	2	1	19.7	57	1.7	no	0	yes	yes	no	no	unknown		14.5	no	yes	injectable only	0	0	0	38	4/10/2018	.	4/10/2018	.		1	2019-01-03	269			never done	0	1	5	on ART unknown	male	unknown	primary complete	employed full time	rural	0	3	tx success
MAN086	0	1	30	2015-11-13	8	3	1	17.7	50	1.68	no	0	no	no			Efavirenz	Nevirapine		no	yes	injectable only	5	12	2	22	11/13/2015	.	.	3/11/2016	20	3	2016-03-11	119		1	BL unknown, suppressed outcome	1	1	8	Naive	male	suppressed	more than primary	employed part time	rural	0	0	tx failure
DMH437	1	1	43	2019-02-21	3	3	1	18.3	58	1.78	no	0	no	no	yes	no	Nevirapine	Efavirenz	16.5	yes	no	BDQ only	1	4	0	309	1/25/2019	.	.	.		2	2019-11-26	288			never done	0	1	3	Naive	male	unknown	primary complete	employed part time	rural	0	1	tx success
NKQ459	1	1	46	2017-08-29	4	3	2	23.6	53.1	1.5	no	0	no	no	yes	no	Efavirenz	Nevirapine	12.5	yes	yes	both	1	1	0	173	8/17/2017	.	.	.		2	2018-05-31	275			never done	0	1	4	Naive	male	unknown	more than primary	employed part time	township	0	0	tx success
JPH392	0	1	33	2018-03-27	4	0	1	21.3	56.7	1.63	no	0	no	no	no	no	Efavirenz		14	no	yes	injectable only	0	1	0	19	2/21/2018	.	.	7/29/2019	50	1	2019-01-28	307		1	BL unknown, suppressed outcome	1	1	6	Naive	male	suppressed	more than primary	unemployed	rural	0	0	tx success
MAN125	0	2	29	2016-04-25	3	2	1	18.8	50.5	1.64	no	0	no	no	no	no	Efavirenz		14	no	yes	injectable only	2	2	2	527	4/21/2016	.	.	3/1/2018	20	1	2018-01-06	621		1	BL unknown, suppressed outcome	1	1	8	Naive	female	suppressed	primary complete	employed full time	rural	0	0	tx success
mur387	1	1	69	2018-05-10	2	4	1	16.9	45	1.63	yes	2	yes	yes			Nevirapine	Efavirenz		no	no	neither	0	7	1	272	2/7/2018	.	.	5/10/2018	150	4	2018-06-07	28		1	BL unknown, suppressed outcome	1	1	10	on ART unknown	male	suppressed	primary complete	unemployed	rural	2	1	died
MUR308	1	1	33	2018-01-02	4	0	1	20.8	75	1.9	yes	1	no	no	no	no	Nevirapine		15.5	yes	yes	both	3	7	0	84	1/2/2018	.	.	.		1	2018-11-29	331			never done	0	1	10	Naive	male	unknown	more than primary	unemployed	rural	1	1	tx success
DMH421	1	2	59	2018-11-22	1	0	2	17.5	46	1.62	no	0	yes	yes	no	no	Nevirapine		14.5	yes	no	BDQ only	0	6	8	46	11/23/2018	.	.	12/12/2019	20	1	2020-01-09	413		1	BL unknown, suppressed outcome	1	1	3	on ART unknown	female	suppressed	less than primary	unemployed	township	0	1	tx success
DGH238	1	1	52	2017-09-27		0	1	23.3	67.2	1.7	no	0	no	no	no	no	unknown		16.5	no	no	neither	0	0	0	44	9/6/2017	.	.	9/12/2018	139	1	2018-08-14	328		1	BL unknown, suppressed outcome	1	1	2	Naive	male	suppressed		unemployed	rural	0	3	tx success
DGH226	1	1	34	2017-09-04	3	2	1	20.3	57.9	1.69	yes	1	yes	yes	yes	no	Efavirenz	Nevirapine	18	yes	yes	both	1	5	2	241	8/30/2017	.	.	7/7/2018	20	1	2018-09-25	391		1	BL unknown, suppressed outcome	1	1	2	on ART unknown	male	suppressed	primary complete	employed full time	rural	1	0	tx success
DGH402	1	2	25	2018-11-12	6	0	3	25.1	52	1.44	yes	1	no	no	no	no	LPVr		15	yes	no	BDQ only	1	11	2	625	11/5/2018	.	.	.		1	2019-07-24	259			never done	0	1	2	Naive	female	unknown	more than primary	unemployed	urban or suburban	1	2	tx success
MPH108	1	1	54	2017-04-20	3	0	2	21.7	59.2	1.65			yes	no	no	no	Efavirenz		13.5	yes	yes	both	0	4	0	84	4/12/2017	.	.	.		2	2018-01-23	277			never done	0	1	9	Hx ART not active	male	unknown	primary complete	unemployed	township		0	tx success
CBH177	0	2	27	2017-02-13	8	2	1	23.9	69	1.7	no	0	yes	no			Efavirenz			no	yes	injectable only	3	0	0	371	2/10/2017	.	.	.		5	2018-04-04	415			never done	0	1	1	Hx ART not active	female	unknown	more than primary	employed full time	rural	0	0	LTFU
JPH245	0	2	45	2017-03-28	1	3	2	21.6	57.5	1.63	yes	1	no	no			Nevirapine			no	yes	injectable only	1	2	0	162	2/28/2017	.	.	.		5	2017-12-19	266			never done	0	1	6	Naive	female	unknown	less than primary	employed part time	township	1	1	LTFU
MUR080	1	1	31	2017-01-17	3	0	1	22.5	65	1.7	no	0	yes	yes	no	no	Efavirenz	Efavirenz	16	yes	yes	both	3	2	1	103	1/6/2017	.	.	.		1	2018-08-16	576			never done	0	1	10	on ART unknown	male	unknown	primary complete	unemployed	rural	0	0	tx success
MPH081	1	1	52	2016-10-17	2	0	2	17.4	41.9	1.55	yes	1	yes	no	no	no	Efavirenz	Efavirenz	13	no	yes	injectable only	1	1	0	584	10/6/2016	.	.	.		1	2018-04-04	533			never done	0	1	9	Hx ART not active	male	unknown	primary complete	unemployed	township	1	0	tx success
HLA006	0	2	32	2015-03-26	4	0	2		42.4		no	0	no	no	no	no	Efavirenz		8	no	yes	injectable only	10	9	2	175	3/17/2015	.	.	10/27/2016	20	1	2016-12-22	643		1	BL unknown, suppressed outcome	1	1	5	Naive	female	suppressed	more than primary	unemployed	township	0	0	tx success
MUR391	1	1	43	2018-05-24	1	3	1	19.5	59	1.74	yes	1	yes	yes	no	no	Nevirapine		16.5	yes	yes	both	4	0	0	561	5/21/2018	.	.	11/20/2019	40	1	2019-05-28	369		1	BL unknown, suppressed outcome	1	1	10	on ART unknown	male	suppressed	less than primary	employed part time	rural	1	1	tx success
MAN200	0	2	28	2016-10-03	3	1	1	25.5	66	1.61			yes	yes	no	no	Efavirenz		14.5	no	yes	injectable only	2	10	1		.	.	.	.		1	2018-06-09	615			never done	0	1	8	on ART unknown	female	unknown	primary complete	unemployed	rural		0	tx success
MPH057	1	1	61	2016-07-28	0	1	5	25.8	62	1.55	yes	1	yes	yes			Efavirenz			no	yes	injectable only	0	0	0	128	7/18/2016	.	.	.		5	2017-10-16	444			never done	0	1	9	on ART unknown	male	unknown	less than primary	unemployed	rural	1	0	LTFU
MUR102	1	2	22	2017-02-14	7	3	1	14.3	31	1.47	yes	1	yes	yes	yes	no	Efavirenz	Nevirapine	13.5	yes	yes	both	18	16	1	132	1/25/2017	.	.	.		1	2018-04-30	440			never done	0	1	10	on ART unknown	female	unknown	more than primary	employed part time	rural	1	0	tx success
JPH136	0	1	26	2015-12-08	3	3	2	16.3	54	1.82	yes	1	no	no			Efavirenz			no	yes	injectable only	0	0	1		.	.	.	3/16/2017	211000	5	2016-11-29	357		0	BL unknown, detectable outcome	0	0	6	Naive	male	detectable	primary complete	employed part time	township	1	0	LTFU
JPH298	0	1	50	2017-07-20	3	0	2	17.9	54.9	1.75	no	0	no	no	no	no	Nevirapine		19.5	yes	no	BDQ only	4	13	1	90	7/20/2017	.	.	4/26/2018	6470	2	2018-07-03	348		0	BL unknown, detectable outcome	0	0	6	Naive	male	detectable	primary complete	unemployed	township	0	1	tx success
MAN419	0	1	33	2018-07-27	0	0	1	19.7	57	1.7			no	no			Nevirapine			yes	yes	both	0	4	1		.	.	.	.		5	2019-02-12	200			never done	0	1	8	Naive	male	unknown	less than primary	unemployed	rural		1	LTFU
MAN158	0	2	42	2016-07-08	0	3	1	17	43.5	1.6	yes	1	no	no			Efavirenz			no	yes	injectable only	4	6	1	300	6/21/2016	.	.	.		5	2017-05-29	325			never done	0	1	8	Naive	female	unknown	less than primary	employed part time	rural	1	0	LTFU
MUR302	1	2	49	2017-12-12		0	1	27.1	66	1.56	yes	3	yes	yes	yes	no	Efavirenz	Nevirapine	20	yes	no	BDQ only	1	2	0	579	12/14/2016	.	.	1/31/2019	20	1	2018-12-12	365		1	BL unknown, suppressed outcome	1	1	10	on ART unknown	female	suppressed		unemployed	rural	2	0	tx success
JPH261	0	2	23	2017-05-30	3	1	3	22.2	58.2	1.62	no	0	no	no			Efavirenz	LPVr		yes	yes	both	0	0	1	549	5/23/2017	.	5/23/2017	.		5	2017-11-14	269			never done	0	1	6	Naive	female	unknown	primary complete	unemployed	urban or suburban	0	0	LTFU
DMH442	1	2	28	2019-04-30	8	2	2	22.7	56	1.57	yes	1	no	no	yes	no	Nevirapine	Efavirenz	13.5	yes	no	BDQ only	5	10	1	53	4/29/2019	.	.	11/28/2019	50	2	2020-01-23	268		1	BL unknown, suppressed outcome	1	1	3	Naive	female	suppressed	more than primary	employed full time	township	1	1	tx success
DMH283	1	1	38	2017-05-16	3	0	2	17.3	50	1.7	yes	1	yes	yes			Efavirenz	Nevirapine		yes	no	BDQ only	7	0	0		.	.	.	.		5	2017-10-07	141			never done	0	1	3	on ART unknown	male	unknown	primary complete	unemployed	township	1	0	LTFU
CBH145	0	2	32	2016-10-31	3	0	1	17.1	45	1.62			yes	yes			Efavirenz	Efavirenz		no	yes	injectable only	9	3	0	417	10/17/2016	.	.	4/16/2018	50	3	2017-10-12	346		1	BL unknown, suppressed outcome	1	1	1	on ART unknown	female	suppressed	primary complete	unemployed	rural		0	tx failure
MUR151	1	2	40	2017-04-25	6	2	1	26.5	70.5	1.63	no	0	no	no			Efavirenz			no	yes	injectable only	2	15	0	23	4/26/2017	.	.	.		4	2017-07-20	86			never done	0	1	10	Naive	female	unknown	more than primary	employed full time	rural	0	0	died
HLA275	0	1	34	2018-07-12	3	0	1		65		yes	2	yes	yes						no	yes	injectable only	3	2	0	127	7/11/2018	.	.	.		5	2019-02-05	208			never done	0	1	5	on ART unknown	male	unknown	primary complete	unemployed	rural	2		LTFU
MAN028	0	2	33	2015-05-04	3	3	1		59		no	0	yes	yes	no	no	Efavirenz		14	no	yes	injectable only	14	12	2		.	.	.	5/15/2017	20	1	2017-07-12	800		1	BL unknown, suppressed outcome	1	1	8	on ART unknown	female	suppressed	primary complete	employed part time	rural	0	0	tx success
KDZ036	1	1	42	2015-04-01	3	2	2	18.6	52	1.67	yes	1	no	no			Efavirenz			no	yes	injectable only	1	1	1	585	3/16/2015	.	.	7/21/2016	533	4	2016-08-18	505		0	BL unknown, detectable outcome	0	0	7	Naive	male	detectable	primary complete	employed full time	township	1	0	died
DMH295	1	1	35	2017-05-25	8	0	2	21.1	61	1.7	yes	1	yes	yes	yes	no	Efavirenz	Nevirapine	16	no	yes	injectable only	3	3	2	144	4/12/2017	.	.	2/1/2019	40	1	2019-01-17	595		1	BL unknown, suppressed outcome	1	1	3	on ART unknown	male	suppressed	more than primary	unemployed	township	1	0	tx success
MAN154	0	1	33	2016-07-08	4	0	1	17.2	54	1.77	yes	1	yes	yes	no	yes	Efavirenz	LPVr	16.5	no	yes	injectable only	7	6	1	11	4/8/2016	.	.	.		2	2018-03-05	605			never done	0	1	8	on ART unknown	male	unknown	more than primary	unemployed	rural	1	0	tx success
JPH052	0	1	36	2015-03-17	3	0	2	14.9	41	1.66	no	0	no	no						no	no	neither	0	0	0		2/5/2015	.	.	.		5	2015-05-17	61			never done	0	1	6	Naive	male	unknown	primary complete	unemployed	township	0		LTFU
DMH404	1	1	32	2018-10-10	2	0	1	17.6	59	1.83	yes	1	yes	yes			Nevirapine	Efavirenz		yes	no	BDQ only	1	1	0	224	9/21/2018	.	.	.		5	2019-09-05	330			never done	0	1	3	on ART unknown	male	unknown	primary complete	unemployed	rural	1	1	LTFU
MUR044	1	1	52	2016-08-16	1	7	1	18	52	1.7	no	0	yes	yes			Efavirenz	Nevirapine		yes	yes	both	7	11	2	298	8/16/2016	.	.	.		4	2017-08-06	355			never done	0	1	10	on ART unknown	male	unknown	less than primary	employed part time	rural	0	0	died
MUR070	1	2	32	2016-11-17	3	5	1	13.9	33	1.54	yes	3	yes	yes			Efavirenz	Nevirapine		yes	yes	both	13	10	1	426	10/14/2016	.	.	12/7/2016	50	4	2017-02-10	85		1	BL unknown, suppressed outcome	1	1	10	on ART unknown	female	suppressed	primary complete	unemployed	rural	2	0	died
mur089	1	2	49	2017-02-02	8	2	3	30.8	72	1.53	yes	1	no	no	yes	no	Efavirenz	Nevirapine	17	yes	yes	both	2	1	0	166	1/30/2017	.	.	2/22/2018	20	1	2018-04-19	441		1	BL unknown, suppressed outcome	1	1	10	Naive	female	suppressed	more than primary	employed full time	urban or suburban	1	0	tx success
MAN368	0	1	35	2018-02-12	4	2	1	23	68	1.72	no	0	no	no	no	no	Efavirenz		12	no	yes	injectable only	3	5	1	141	2/19/2018	.	.	.		2	2019-01-04	326			never done	0	1	8	Naive	male	unknown	more than primary	employed full time	rural	0	0	tx success
DMH288	1	2	26	2017-05-18	3	3	3	17.5	47	1.64	yes	2	no	no			Nevirapine			yes	yes	both	1	0	1	286	5/10/2017	.	.	11/7/2017	473	3	2017-11-17	183		0	BL unknown, detectable outcome	0	0	3	Naive	female	detectable	primary complete	employed part time	urban or suburban	2	1	tx failure
JPH541	0	1	45	2019-01-24	3	2	2	24.2	61.1	1.59	yes	1	yes	yes	yes	no	Efavirenz	Nevirapine	16	yes	no	BDQ only	0	1	0	77	1/22/2019	.	.	10/31/2019	254000	2	2020-01-30	373		0	BL unknown, detectable outcome	0	0	6	on ART unknown	male	detectable	primary complete	employed full time	township	1	0	tx success
HLA053	0	1	66	2015-09-21	3	2	2		68.9		no	0		no			Efavirenz			no	yes	injectable only	2	6	0		.	.	.	.		5	2017-05-24	614			never done	0	1	5		male	unknown	primary complete	employed full time	township	0	0	LTFU
DMH424	1	1	46	2018-12-11			2	22.8	69	1.74	yes	1	yes	no						yes	no	BDQ only	0	0	3	138	11/29/2018	.	.	.		4	2018-12-29	22			never done	0	1	3	Hx ART not active	male	unknown			township	1		died
MPH022	1	1	36	2015-11-12	2	3	2	19.5	66.7	1.85	no	0	no	no	no	no	Efavirenz		13.5	no	yes	injectable only	0	4	1	305	11/11/2015	.	.	.		1	2017-06-21	586			never done	0	1	9	Naive	male	unknown	primary complete	employed part time	township	0	0	tx success
HLA082	0	2	27	2016-01-27	4	0	1		53.1		yes	1	no	no	no	no	Efavirenz		11.5	no	yes	injectable only	2	14	0		.	.	.	8/3/2017	20	1	2017-08-03	559		1	BL unknown, suppressed outcome	1	1	5	Naive	female	suppressed	more than primary	unemployed	rural	1	0	tx success
CBH249	0	2	27	2017-09-19	8	0	1				no	0	yes	yes	yes	no	LPVr	Efavirenz	18.5	yes	no	BDQ only	0	0	0	480	9/15/2017	.	9/15/2017	.		1	2018-08-01	316			never done	0	1	1	on ART unknown	female	unknown	more than primary	unemployed	rural	0	2	tx success
NKQ231	1	1	47	2016-10-11	3	0	2	21.3	57.9	1.65	yes	1	no	no			Nevirapine			yes	yes	both	0	5	2	5	10/12/2016	.	.	.		5	2017-05-23	224			never done	0	1	4	Naive	male	unknown	primary complete	unemployed	township	1	1	LTFU
DMH387	1	1	37	2018-08-01	3	0	1	20.7	55	1.63	yes	1	yes	no			LPVr			yes	no	BDQ only	0	1	0	73	7/24/2018	.	7/24/2018	7/17/2019	16848	5	2019-07-03	702		0	BL unknown, detectable outcome	0	0	3	Hx ART not active	male	detectable	primary complete	unemployed	rural	1	2	LTFU
HLA086	0	1	45	2016-02-05	4	0	1	22.4	52.4	1.53	yes	1	yes	yes			Efavirenz			no	yes	injectable only	1	5	0		.	.	.	7/5/2016	38	4	2016-08-28	208		1	BL unknown, suppressed outcome	1	1	5	on ART unknown	male	suppressed	more than primary	unemployed	rural	1	0	died
DGH071	1	1	29	2015-07-04	3	0	1	17	49.2	1.7	no	0	no	no	no	no	Efavirenz	Efavirenz	19.5	no	yes	injectable only	7	8	1	210	6/24/2015	.	.	12/22/2016	20	1	2017-03-03	610		1	BL unknown, suppressed outcome	1	1	2	Naive	male	suppressed	primary complete	unemployed	rural	0	0	tx success
HLA260	0	1	34	2018-05-10	3	0	1		54		yes	1	yes	yes	no	no	Efavirenz		16	no	yes	injectable only	0	2	0	532	5/3/2018	.	.	5/2/2019	20	1	2019-04-02	327		1	BL unknown, suppressed outcome	1	1	5	on ART unknown	male	suppressed	primary complete	unemployed	rural	1	0	tx success
NKQ129	1	2	25	2016-03-29	5	5	2	25.9	67.1	1.61	yes	1	yes	yes	no	no	Efavirenz	Efavirenz	13	no	yes	injectable only	3	1	1	728	1/4/2016	.	.	.		2	2017-10-05	555			never done	0	1	4	on ART unknown	female	unknown	more than primary	unemployed	township	1	0	tx success
JPH103	0	2	32	2015-08-04	3	2	2				yes	1	yes	no						no	yes	injectable only	0	0	0		.	.	.	.		4	2015-08-08	4			never done	0	1	6	Hx ART not active	female	unknown	primary complete	employed full time	township	1		died
DGH207	1	1	35	2017-08-03	3	2	1	27.3	68.1	1.58	yes	2	yes	yes	yes	no	Efavirenz	Nevirapine	19	yes	no	BDQ only	4	4	0	103	3/9/2017	.	.	1/15/2019	20	1	2019-02-12	639		1	BL unknown, suppressed outcome	1	1	2	on ART unknown	male	suppressed	primary complete	employed full time	rural	2	0	tx success
MPH186	1	2	67	2018-07-12	1	0	2	14.6	32	1.48	yes	1	yes	yes			Efavirenz	Nevirapine		yes	no	BDQ only	0	0	0	149	1/9/2018	.	1/9/2018	2/8/2019	132000	4	2019-03-02	233		0	BL unknown, detectable outcome	0	0	9	on ART unknown	female	detectable	less than primary	unemployed	township	1	0	died
MUR224	1	1	33	2017-08-24	3	0	1	13.2	40	1.74	yes	1	no	no			Nevirapine			yes	no	BDQ only	7	11	0	2	8/10/2017	.	.	.		4	2017-10-12	49			never done	0	1	10	Naive	male	unknown	primary complete	unemployed	rural	1	1	died
MUR149	1	2	23	2017-04-25	3	5	1	20.8	52	1.58	no	0		no			LPVr			yes	no	BDQ only	2	9	1	393	4/20/2017	.	.	.		4	2017-09-08	136			never done	0	1	10		female	unknown	primary complete	unemployed	rural	0	2	died
JPH071	0	2	31	2015-05-12	4	0	2		50		yes	1	yes	yes	no	no	Efavirenz		13	no	yes	injectable only	0	2	1		.	.	.	6/9/2017	40	2	2017-01-20	619		1	BL unknown, suppressed outcome	1	1	6	on ART unknown	female	suppressed	more than primary	unemployed	township	1	0	tx success
HLA106	0	1	54	2016-04-15	3	2	1		76.7		no	0	yes	yes	no	no	LPVr		18	no	no	neither	5	6	0	650	1/15/2016	.	.	.		1	2018-01-18	649			never done	0	1	5	on ART unknown	male	unknown	primary complete	employed full time	rural	0	2	tx success
HLA230	0	1	55	2017-11-30	1	0	1		60		no	0	no	no			Efavirenz			no	yes	injectable only	3	6	0	118	11/6/2017	.	.	.		5	2018-08-02	254			never done	0	1	5	Naive	male	unknown	less than primary	unemployed	rural	0	0	LTFU
DGH136	1	1	49	2017-03-02	1	0	1	17.6	52	1.72	yes	2	yes	no	yes	no	Efavirenz	Nevirapine	19	yes	no	BDQ only	6	12	2	193	2/20/2017	.	.	8/8/2018	0	2	2018-09-12	561		1	BL unknown, suppressed outcome	1	1	2	Hx ART not active	male	suppressed	less than primary	unemployed	rural	2	0	tx success
JPH125	0	1	34	2015-10-22	3	2	2	21	63	1.73	no	0	yes	no			Efavirenz	Nevirapine		yes	yes	both	0	2	5		.	.	.	.		5	2016-09-13	327			never done	0	1	6	Hx ART not active	male	unknown	primary complete	employed full time	township	0	0	LTFU
MAN241	0	1	39	2017-01-30	0	3	1	19.4	60	1.76	yes	1	yes	yes	no	no	Nevirapine		18.5	no	yes	injectable only	6	10	2	279	9/29/2016	.	.	6/8/2018	20	1	2018-08-06	553		1	BL unknown, suppressed outcome	1	1	8	on ART unknown	male	suppressed	less than primary	employed part time	rural	1	1	tx success
HLA122	0	2	26	2016-06-09	3	0	1						no	no						no	yes	injectable only	5	6	0		.	.	.	.		4	2016-06-14	5			never done	0	1	5	Naive	female	unknown	primary complete	unemployed	rural			died
JPH025	0	2	37	2015-01-20	0	0	2	17.1	41.5	1.56	yes	1	yes	yes			unknown			no	yes	injectable only	1	0	0	171	1/5/2015	.	.	.		4	2015-02-12	23			never done	0	1	6	on ART unknown	female	unknown	less than primary	unemployed	township	1	3	died
DGH211	1	1	26	2017-08-16	3	0	1	26.7	80.9	1.74	no	0	no	no	yes	no	Nevirapine	Efavirenz	19.5	yes	no	BDQ only	7	9	5	253	8/4/2017	.	.	.		2	2018-09-05	477			never done	0	1	2	Naive	male	unknown	primary complete	unemployed	rural	0	1	tx success
DMH377	1	1	36	2018-06-12	2	0	2	20.9	64	1.75	no	0	yes	yes	no	no	Efavirenz		15.5	no	yes	injectable only	0	7	0	656	2/20/2018	.	.	3/27/2019	1092	2	2019-04-25	317		0	BL unknown, detectable outcome	0	0	3	on ART unknown	male	detectable	primary complete	unemployed	township	0	0	tx success
DGH212	1	2	32	2017-08-17	1	2	2	23.3	51.7	1.49	yes		yes	yes	yes	no	Efavirenz	Nevirapine	13	yes	no	BDQ only	0	5	0	834	8/15/2017	.	5/12/2017	6/13/2018	37200	2	2018-07-19	338		0	BL unknown, detectable outcome	0	0	2	on ART unknown	female	detectable	less than primary	employed full time	township		0	tx success
MAN210	0	2	31	2016-10-21	1	0	1	21	53	1.59	yes	1	no	no	no	no	Efavirenz		15.5	no	yes	injectable only	3	1	4		.	.	.	6/6/2018	20	2	2018-07-01	618		1	BL unknown, suppressed outcome	1	1	8	Naive	female	suppressed	less than primary	unemployed	rural	1	0	tx success
HLA131	0	1	29	2016-07-19	3	3	1		70		no	0	no	no			Efavirenz			no	yes	injectable only	6	1	0	189	4/18/2016	.	.	.		4	2016-12-03	143			never done	0	1	5	Naive	male	unknown	primary complete	employed part time	rural	0	0	died
DGH196	1	1	41	2017-07-07	3	0	1		63.3		yes	3	yes	no	yes	no	Efavirenz	Nevirapine	18	yes	yes	both	2	5	2		.	.	.	.		1	2018-12-18	526			never done	0	1	2	Hx ART not active	male	unknown	primary complete	unemployed	rural	2	0	tx success
DGH302	1	2	17	2018-02-05	3	5	2	23	58.1	1.59	no	0	no	no			Nevirapine			yes	no	BDQ only	2	2	4	4	1/23/2018	.	.	.		4	2018-06-15	135			never done	0	1	2	Naive	female	unknown	primary complete	unemployed	township	0	1	died
MUR297	1	1	55	2017-12-12	3	0	1	20.2	59	1.71	no	0	no	no			Nevirapine	Nevirapine		yes	no	BDQ only	0	3	0	54	12/4/2017	.	.	8/16/2018	437000	5	2018-05-03	142		0	BL unknown, detectable outcome	0	0	10	Naive	male	detectable	primary complete	unemployed	rural	0	1	LTFU
MAN189	0	1	22	2016-09-23	3	0	2	19.4	54	1.67	no	0	yes	yes			Efavirenz			no	yes	injectable only	6	6	1	81	7/18/2016	.	.	.		5	2017-04-14	203			never done	0	1	8	on ART unknown	male	unknown	primary complete	unemployed	township	0	0	LTFU
MAN186	0	1	26	2016-09-12	4	0	1	17.2	54	1.77	no	0	yes	yes	no	no	Efavirenz		15	no	yes	injectable only	4	2	1		.	.	.	5/9/2018	49	1	2018-04-18	583		1	BL unknown, suppressed outcome	1	1	8	on ART unknown	male	suppressed	more than primary	unemployed	rural	0	0	tx success
NKQ077	1	1	37	2015-09-15	4	2	2	17.6	53.2	1.74	no	0	yes	yes			Efavirenz	Nevirapine		yes	no	BDQ only	14	11	4	47	9/4/2015	.	.	9/23/2015	2546	4	2015-11-19	95		0	BL unknown, detectable outcome	0	0	4	on ART unknown	male	detectable	more than primary	employed full time	township	0	0	died
CBH161	0	2	27	2016-12-12	4	0	1	17.3	50	1.7			no	no	no	no	Efavirenz		14	no	yes	injectable only	0	0	0	376	12/7/2016	.	12/7/2016	7/18/2018	50	2	2018-07-17	582		1	BL unknown, suppressed outcome	1	1	1	Naive	female	suppressed	more than primary	unemployed	rural		0	tx success
SMH269	0	1	32	2018-08-29	3	0	1	22.9	63	1.66	yes	1	yes	yes	yes	no	Efavirenz	Nevirapine	16.5	yes	yes	both	11	6	1	121	8/29/2018	.	.	.		2	2019-06-25	300			never done	0	1	11	on ART unknown	male	unknown	primary complete	unemployed	rural	1	0	tx success
HLA174	0	2	27	2017-03-27	4	0	1	22.5	52	1.52	no	0	no	no			Efavirenz			no	yes	injectable only	1	7	0	18	3/25/2018	.	.	.		4	2017-05-17	41			never done	0	1	5	Naive	female	unknown	more than primary	unemployed	rural	0	0	died
HLA175	0	1	24	2017-04-04	4	2	2	20.5	58	1.68	no	0	no	no			Efavirenz			no	yes	injectable only	0	0	0	414	8/27/2017	.	.	.		5	2017-09-29	179			never done	0	1	5	Naive	male	unknown	more than primary	employed full time	township	0	0	LTFU
DGH202	1	1	38	2017-07-20	3	0	1	19	53.1	1.67	no	0	no	no			Efavirenz			no	yes	injectable only	2	5	0		.	.	.	7/21/2017	1860000	3	2017-08-04	15		0	BL unknown, detectable outcome	0	0	2	Naive	male	detectable	primary complete	unemployed	rural	0	0	tx failure
MPH118	1	2	42	2017-05-13	3	2	2	17.1	45	1.62	no	0	no	no	no	no	Efavirenz		14.5	yes	no	BDQ only	0	0	0	1334	6/6/2017	.	.	.		2	2018-05-18	339			never done	0	1	9	Naive	female	unknown	primary complete	employed full time	township	0	0	tx success
DMH362	1	1	40	2018-03-24	3	0	2	19.3	55	1.69	yes	1	yes	yes			LPVr			yes	no	BDQ only	1	6	0	1024	3/16/2018	.	.	.		5	2019-01-05	284			never done	0	1	3	on ART unknown	male	unknown	primary complete	unemployed	township	1	2	LTFU
MAN182	0	1	42	2016-09-05	2	0	1	18.7	62	1.82	yes	1	yes	yes	no	no	Efavirenz		16	no	yes	injectable only	2	6	1	851	9/12/2016	.	.	7/3/2018	20	2	2018-06-04	637		1	BL unknown, suppressed outcome	1	1	8	on ART unknown	male	suppressed	primary complete	unemployed	rural	1	0	tx success
MAN366	0	1	32	2018-02-09	3	0	1	21.7	68	1.77	yes	1	no	no	yes	no	Efavirenz	Nevirapine	19	yes	yes	both	5	20	2	91	1/3/2018	.	.	9/21/2018	64	1	2018-12-12	306		1	BL unknown, suppressed outcome	1	1	8	Naive	male	suppressed	primary complete	unemployed	rural	1	0	tx success
MPH018	1	1	51	2015-10-28	2	0	2	17.4	47.5	1.65	yes	1	no	no			Efavirenz			no	yes	injectable only	0	1	0	644	10/29/2015	.	.	.		3	2015-11-30	32			never done	0	1	9	Naive	male	unknown	primary complete	unemployed	township	1	0	tx failure
DMH444	1	2	28	2019-04-25	3	0	2	23.7	60	1.59	yes	1	yes	yes	yes	no	Efavirenz	Nevirapine	16.5	yes	no	BDQ only	1	5	1	107	4/23/2019	.	.	9/8/2020	140601	2	2020-10-08	533		0	BL unknown, detectable outcome	0	0	3	on ART unknown	female	detectable	primary complete	unemployed	township	1	0	tx success
HLA299	0	1	34	2018-11-07	4	0	1	17.4	45	1.61	no	0	yes	yes	no	no	Efavirenz		13	no	yes	injectable only	0	0	0	566	11/1/2018	.	.	.		1	2020-02-06	455			never done	0	1	5	on ART unknown	male	unknown	more than primary	unemployed	rural	0	0	tx success
DGH343	1	1	62	2018-05-02	4	0	2	17.2	51	1.72	no	0	no	no	yes	no	Efavirenz	Nevirapine	21	yes	yes	both	4	11	1	58	4/19/2018	.	.	1/24/2019	20	2	2019-10-30	552		1	BL unknown, suppressed outcome	1	1	2	Naive	male	suppressed	more than primary	unemployed	township	0	0	tx success
DGH293	1	2	31	2018-01-29	6	3	1	27.1	73.9	1.65	yes	1	yes	yes	no	yes	Efavirenz	LPVr	18.5	yes	yes	both	4	5	0		.	.	.	8/29/2018	20	2	2019-02-26	399		1	BL unknown, suppressed outcome	1	1	2	on ART unknown	female	suppressed	more than primary	employed part time	rural	1	0	tx success
HLA296	0	2	28	2018-10-11	3	0	1		34		no	0	yes	yes			Efavirenz			no	yes	injectable only	1	5	0	3	10/8/2018	.	.	.		4	2018-11-23	43			never done	0	1	5	on ART unknown	female	unknown	primary complete	unemployed	rural	0	0	died
MAN128	0	1	39	2016-05-06	1	1	1	17.9	44	1.57	no	0	no	no			Efavirenz			no	yes	injectable only	11	16	1	145	4/29/2016	.	.	.		5	2017-08-22	473			never done	0	1	8	Naive	male	unknown	less than primary	unemployed	rural	0	0	LTFU
HLA214	0	2	24	2017-08-28	4	0	1			1.65	no	0	yes	yes	no	no	Efavirenz		15.5	no	yes	injectable only	3	2	0		.	.	.	5/24/2018	20	1	2018-06-15	290		1	BL unknown, suppressed outcome	1	1	5	on ART unknown	female	suppressed	more than primary	unemployed	rural	0	0	tx success
DGH252	1	2	48	2017-10-24	1	2	2	40.2	103	1.6	no	0	no	no	yes	no	Nevirapine	Efavirenz	20	yes	no	BDQ only	14	15	0	4	10/12/2017	.	.	12/19/2018	25	1	2018-09-25	519		1	BL unknown, suppressed outcome	1	1	2	Naive	female	suppressed	less than primary	employed full time	township	0	1	tx success
HLA268	0	2	42	2018-05-31	3	3	1		53				yes	yes			Efavirenz	Efavirenz		no	no	neither	0	0	0		.	.	.	.		4	2018-06-16	8			never done	0	1	5	on ART unknown	female	unknown	primary complete	employed part time	rural		0	died
DGH009	1	1	39	2015-01-14	1	3	1	18.2	52.5	1.7	no	0	no	no	no	no	Efavirenz	Efavirenz	19.5	no	yes	injectable only	15	13	5	164	1/5/2015	.	.	.		2	2016-08-17	581			never done	0	1	2	Naive	male	unknown	less than primary	employed part time	rural	0	0	tx success
DGH306	1	2	30	2018-02-12	4	2	1				no	0	no	no			Efavirenz			no	yes	injectable only	1	2	0	23	2/5/2018	.	.	.		4	2018-04-10	62			never done	0	1	2	Naive	female	unknown	more than primary	employed full time	rural	0	0	died
MAN044	0	2	29	2015-07-16	0	1	1	19.6	46.5	1.54	no	0	yes	yes	no	no	Efavirenz		12.5	no	yes	injectable only	4	13	2		.	.	.	6/19/2017	20	2	2017-07-14	730		1	BL unknown, suppressed outcome	1	1	8	on ART unknown	female	suppressed	less than primary	unemployed	rural	0	0	tx success
MAN411	0	1	37	2018-07-16	1	3	1	20.4	55	1.64	no	0	no	no	yes	no	Nevirapine	Efavirenz	17.5	yes	no	BDQ only	0	8	1	546	7/17/2018	.	.	4/29/2019	127	1	2019-05-29	317		1	BL unknown, suppressed outcome	1	1	8	Naive	male	suppressed	less than primary	employed part time	rural	0	1	tx success
NKQ311	1	1	37	2017-02-28	3	0	2	17.1	46.5	1.65	no	0	no	no	no	no	Efavirenz	Efavirenz	12.5	no	yes	injectable only	1	0	1	131	2/9/2017	.	.	.		2	2018-01-09	315			never done	0	1	4	Naive	male	unknown	primary complete	unemployed	township	0	0	tx success
DGH105	1	1	35	2017-01-03	2	0	2	19.3	43.5	1.5	no	0	no	no			Efavirenz			no	yes	injectable only	1	0	0	174	12/29/2016	.	.	.		5	2017-08-23	237			never done	0	1	2	Naive	male	unknown	primary complete	unemployed	township	0	0	LTFU
HLA151	0	2	24	2016-09-27	4	0	1				yes	1	no	no	no	no	Efavirenz		10.5	no	yes	injectable only	0	1	0	463	9/26/2016	.	.	2/12/2018	50	2	2018-03-12	531		1	BL unknown, suppressed outcome	1	1	5	Naive	female	suppressed	more than primary	unemployed	rural	1	0	tx success
HLA284	0	2	42	2018-08-03	4	0	1		41.5					no			Efavirenz			no	yes	injectable only	0	3	0		.	.	.	.		4	2018-09-11	34			never done	0	1	5		female	unknown	more than primary	unemployed	rural		0	died
HLA258	0	1	38	2018-05-03	4	0	1		58		yes	1	no	no			Efavirenz			no	yes	injectable only	0	2	0	91	3/5/2018	.	.	.		4	2018-06-02	23			never done	0	1	5	Naive	male	unknown	more than primary	unemployed	rural	1	0	died
CBH041	0	1	50	2016-03-14	3	2	1	23	65	1.68	no	0	yes	yes			Efavirenz			no	yes	injectable only	3	2	1		.	.	.	.		5	2018-01-24	681			never done	0	1	1	on ART unknown	male	unknown	primary complete	employed full time	rural	0	0	LTFU
MAN281	0	1	29	2017-07-03	3	0	1	18.1	55.5	1.75	no	0		no	yes	no	Efavirenz	Nevirapine	16	yes	yes	both	10	18	3	4	6/23/2017	.	.	3/2/2018	50	2	2018-04-24	295		1	BL unknown, suppressed outcome	1	1	8		male	suppressed	primary complete	unemployed	rural	0	0	tx success
NKQ136	1	2	27	2016-04-14	3	0	2	22.1	63	1.69	no	0	no	no	yes	no	Efavirenz	Nevirapine	14	yes	yes	both	2	7	1	201	2/29/2016	.	.	.		1	2018-05-25	771			never done	0	1	4	Naive	female	unknown	primary complete	unemployed	township	0	0	tx success
CBH034	0	2	25	2016-02-29	3	3	1	20.4	51	1.58			yes	yes			Nevirapine			no	yes	injectable only	4	5	0		.	.	.	9/12/2017	20	3	2017-09-05	554		1	BL unknown, suppressed outcome	1	1	1	on ART unknown	female	suppressed	primary complete	employed part time	rural		1	tx failure
NKQ158	1	1	42	2016-06-02	3	0	2				no	0		no						no	yes	injectable only	0	0	0	34	5/13/2016	.	.	.		4	2016-08-11	70			never done	0	1	4		male	unknown	primary complete	unemployed	township	0		died
MPH037	1	1	54	2016-03-15	3	2	2	27.5	67	1.56	no	0	yes	yes			Efavirenz			yes	yes	both	0	4	0	265	2/1/2016	.	.	.		3	2016-07-16	122			never done	0	1	9	on ART unknown	male	unknown	primary complete	employed full time	township	0	0	tx failure
CBH243	0	2	29	2017-09-04	3	0	1	18.3	53	1.7	no	0	yes	yes			Efavirenz	Nevirapine		no	yes	injectable only	2	2	1	202	8/28/2017	.	.	.		5	2018-01-18	136			never done	0	1	1	on ART unknown	female	unknown	primary complete	unemployed	rural	0	0	LTFU
MUR356	1	2	34	2018-03-20	4	2	2	27.7	84	1.74	yes	1	yes	yes	yes	no	Efavirenz	Nevirapine	21	yes	yes	both	0	0	0	85	3/19/2018	.	.	.		2	2019-03-19	364			never done	0	1	10	on ART unknown	female	unknown	more than primary	employed full time	township	1	0	tx success
SMH086	0	2	29	2016-12-02	3	0	2	16.2	42	1.61	yes	1	no	no			Efavirenz			no	yes	injectable only	5	14	3	121	11/7/2016	.	.	.		5	2018-01-25	419			never done	0	1	11	Naive	female	unknown	primary complete	unemployed	township	1	0	LTFU
NKQ493	1	2	27	2017-10-31	3	3	2	15.6	41	1.62	no	0	yes	yes			Efavirenz			yes	no	BDQ only	0	1	1	19	10/17/2017	.	.	.		4	2018-02-20	112			never done	0	1	4	on ART unknown	female	unknown	primary complete	employed part time	township	0	0	died
MAN062	0	2	42	2015-09-14	1	1	1	23	56	1.56	no	0	yes	yes	no	no	Efavirenz		14.5	no	yes	injectable only	4	8	1		.	.	.	.		1	2017-10-06	753			never done	0	1	8	on ART unknown	female	unknown	less than primary	unemployed	rural	0	0	tx success
HLA294	0	2	40	2018-09-17	3	0	1				no	0	no	no	no	no	Efavirenz		16	no	yes	injectable only	2	2	0	49	9/14/2018	.	.	.		1	2019-08-15	330			never done	0	1	5	Naive	female	unknown	primary complete	unemployed	rural	0	0	tx success
KDZ092	1	2	27	2015-10-19	1	0	1	18.9	45.5	1.55	yes	1	yes	yes	no	no	Efavirenz		9	no	yes	injectable only	1	5	1		.	.	.	4/25/2017	150	1	2017-07-04	624		1	BL unknown, suppressed outcome	1	1	7	on ART unknown	female	suppressed	less than primary	unemployed	rural	1	0	tx success
MAN151	0	2	29	2016-07-01	3	0	1	14.3	31	1.47	no	0	no	no	no	no	Efavirenz		10	no	yes	injectable only	9	6	1	276	6/29/2016	.	.	.		2	2018-03-05	612			never done	0	1	8	Naive	female	unknown	primary complete	unemployed	rural	0	0	tx success
DGH261	1	1	40	2017-11-14	3	2	2		74.5		yes	1	yes	yes	yes	no	Efavirenz	Nevirapine	17.5	yes	no	BDQ only	0	2	0		.	.	.	.		2	2018-10-09	329			never done	0	1	2	on ART unknown	male	unknown	primary complete	employed full time	township	1	0	tx success
DMH385	1	1	30	2018-07-21	4	2	2	16.9	47	1.67	no	0	yes	yes	no	no	LPVr		16	yes	no	BDQ only	0	5	2	321	7/12/2018	.	.	.		2	2019-05-23	306			never done	0	1	3	on ART unknown	male	unknown	more than primary	employed full time	township	0	2	tx success
DMH294	1	1	28	2017-05-22	4	3	2	22	60	1.65	no	0	no	no	no	no	Efavirenz		12	no	yes	injectable only	9	8	0	6	5/18/2017	.	.	.		2	2018-12-04	887			never done	0	1	3	Naive	male	unknown	more than primary	employed part time	township	0	0	tx success
NKQ114	1	2	28	2016-02-19	3	0	2	19	54.2	1.69	no	0	yes	yes			Efavirenz			no	yes	injectable only	1	2	1		.	.	.	.		5	2018-03-19	759			never done	0	1	4	on ART unknown	female	unknown	primary complete	unemployed	township	0	0	LTFU
MUR206	1	2	35	2017-07-18	4	3	1	27.1	72	1.63	yes	1	yes	yes	yes	no	Efavirenz	Nevirapine	22	yes	yes	both	4	7	1		.	.	.	.		2	2018-09-04	413			never done	0	1	10	on ART unknown	female	unknown	more than primary	employed part time	rural	1	0	tx success
DGH416	1	1	38	2019-01-08	4	2	1		102		no	0	no	no	yes	no	Nevirapine	Efavirenz	17.5	yes	no	BDQ only	0	0	0	15	12/28/2018	.	.	.		1	2019-09-25	258			never done	0	1	2	Naive	male	unknown	more than primary	employed full time	rural	0	1	tx success
MPH002	1	2	35	2015-06-04	3	0	2	20.5	53.2	1.61	yes	1	yes	no			Efavirenz	Efavirenz		no	yes	injectable only	3	1	2	65	6/3/2015	.	.	.		5	2016-10-05	488			never done	0	1	9	Hx ART not active	female	unknown	primary complete	unemployed	township	1	0	LTFU
NKQ171	1	1	37	2016-07-05	4	0	1	20.9	61.8	1.72	yes	1	yes	yes	no	no	Efavirenz	Efavirenz	14.5	no	yes	injectable only	1	5	0		.	.	.	12/5/2017	100	2	2018-01-16	560		1	BL unknown, suppressed outcome	1	1	4	on ART unknown	male	suppressed	more than primary	unemployed	rural	1	0	tx success
DGH210	1	1	27	2017-08-11	3	3	1	18	53.3	1.72	yes	2	yes	yes	no	no	Efavirenz	Efavirenz	18	no	yes	injectable only	2	1	0	382	8/10/2017	.	8/10/2017	8/10/2018	20	1	2018-05-15	274		1	BL unknown, suppressed outcome	1	1	2	on ART unknown	male	suppressed	primary complete	employed part time	rural	2	0	tx success
SMH082	0	1	33	2016-11-11	1	0	1	19.8	56	1.68	yes	1	no	no			Efavirenz	Nevirapine		yes	yes	both	2	4	1	572	9/28/2016	.	.	11/17/2017	996	5	2017-06-16	216		0	BL unknown, detectable outcome	0	0	11	Naive	male	detectable	less than primary	unemployed	rural	1	0	LTFU
DMH410	1	1	25	2018-10-02	3	0	2	16	49	1.75	no	0	yes	no	no	no	Nevirapine	Nevirapine	14	yes	no	BDQ only	0	4	0	105	9/28/2018	.	.	5/9/2019	224	1	2019-08-06	307		1	BL unknown, suppressed outcome	1	1	3	Hx ART not active	male	suppressed	primary complete	unemployed	township	0	1	tx success
KDZ166	1	1	42	2016-08-31	4	0	2	21	56.4	1.64	no	0	no	no			Nevirapine			yes	no	BDQ only	5	4	1	296	7/14/2016	.	.	5/30/2017	150	4	2017-07-19	322		1	BL unknown, suppressed outcome	1	1	7	Naive	male	suppressed	more than primary	unemployed	township	0	1	died
DGH310	1	2	31	2018-02-20	7	0	2	15.8	43	1.65	no	0	yes	yes	no	yes	Efavirenz	LPVr	14.5	yes	yes	both	7	13	0	545	1/30/2018	.	.	.		2	2019-02-20	371			never done	0	1	2	on ART unknown	female	unknown	more than primary	unemployed	township	0	0	tx success
MAN069	0	1	40	2015-09-25	0	1	1	18.8	50.5	1.64	no	0	no	no	no	no	Efavirenz	Efavirenz	15.5	no	yes	injectable only	20	17	5	168	9/21/2015	.	.	.		1	2017-10-11	747			never done	0	1	8	Naive	male	unknown	less than primary	unemployed	rural	0	0	tx success
HLA026	0	1	36	2015-07-06	4	2	1		60				yes	yes	no	no	Efavirenz		10.5	no	yes	injectable only	4	4	1		.	.	.	12/29/2016	20	1	2017-01-26	590		1	BL unknown, suppressed outcome	1	1	5	on ART unknown	male	suppressed	more than primary	employed full time	rural		0	tx success
HLA259	0	1	29	2018-05-22	4	0	1				yes		yes	yes			Efavirenz			no	yes	injectable only	0	3	0		.	.	.	.		4	2018-12-18	223			never done	0	1	5	on ART unknown	male	unknown	more than primary	unemployed	rural		0	died
MUR283	1	1	40	2017-11-02	4	0	1	15.9	46	1.7	no	0	no	no			Efavirenz			no	yes	injectable only	1	7	0	34	10/23/2017	.	.	.		4	2017-11-30	28			never done	0	1	10	Naive	male	unknown	more than primary	unemployed	rural	0	0	died
HLA351	0	1	43	2019-07-09	4	0	1	18.3	51	1.67	yes		yes	yes	no	yes	Efavirenz	LPVr	21.5	yes	no	BDQ only	8	7	0		.	.	10/12/2018	.		2	2020-06-25	352			never done	0	1	5	on ART unknown	male	unknown	more than primary	unemployed	rural		0	tx success
MUR319	1	2	24	2018-01-16	3	2	1	22.7	56	1.57	yes	2	no	no	yes	no	Efavirenz	Nevirapine	18.5	yes	yes	both	3	2	0	306	1/11/2018	.	.	.		2	2018-11-22	310			never done	0	1	10	Naive	female	unknown	primary complete	employed full time	rural	2	0	tx success
DGH158	1	2	31	2017-04-20	4	0	2	33.1	55.9	1.3	yes	1	yes	yes	no	yes	Efavirenz	LPVr	12.5	no	yes	injectable only	0	2	0	621	4/5/2017	.	.	10/3/2018	20	1	2019-01-30	651		1	BL unknown, suppressed outcome	1	1	2	on ART unknown	female	suppressed	more than primary	unemployed	township	1	0	tx success
MPH073	1	1	34	2016-10-03	3	0	2	16.5	51.6	1.77	yes	1	yes	no	no	no	Efavirenz	Efavirenz	14	no	yes	injectable only	0	3	1	14	9/30/2016	.	.	.		1	2018-05-18	592			never done	0	1	9	Hx ART not active	male	unknown	primary complete	unemployed	township	1	0	tx success
MPH226	1	2	32	2019-02-16	4	2	2	21.3	56	1.62	yes	1	no	no	no	no	LPVr		16.5	yes	no	BDQ only	1	1	0	630	2/8/2019	.	.	.		1	2019-12-04	291			never done	0	1	9	Naive	female	unknown	more than primary	employed full time	township	1	2	tx success
MAN040	0	1	33	2015-07-06	1	1	1	19.5	61	1.77	yes	1	no	no	no	no	Efavirenz		15.5	no	yes	injectable only	4	4	1	502	7/2/2015	.	.	.		1	2017-10-27	844			never done	0	1	8	Naive	male	unknown	less than primary	unemployed	rural	1	0	tx success
JPH122	0	2	39	2015-10-13	3	0	2	15.6	40	1.6	yes	1	yes	yes			unknown			no	yes	injectable only	0	1	1		.	.	.	1/26/2016	554	5	2016-04-26	196		0	BL unknown, detectable outcome	0	0	6	on ART unknown	female	detectable	primary complete	unemployed	township	1	3	LTFU
MPH194	1	1	23	2018-09-08	3	0	2	16	48	1.73	no	0	no	no	no	no	Nevirapine		16	yes	no	BDQ only	0	0	0	123	9/4/2018	.	.	9/16/2019	95	2	2019-07-04	298		1	BL unknown, suppressed outcome	1	1	9	Naive	male	suppressed	primary complete	unemployed	township	0	1	tx success
JPH304	0	1	39	2017-08-17	3	0	2	15.4	42.4	1.66	yes	1	yes	no						no	yes	injectable only	6	1	1	494	8/14/2017	.	.	.		5	2018-02-08	175			never done	0	1	6	Hx ART not active	male	unknown	primary complete	unemployed	township	1		LTFU
DGH214	1	2	19	2017-08-22	3	5	1	28.6	65.1	1.51	no	0	yes	yes			Nevirapine			yes	no	BDQ only	0	0	0	73	.	.	.	.		5	2017-12-27	132			never done	0	1	2	on ART unknown	female	unknown	primary complete	unemployed	rural	0	1	LTFU
KDZ170	1	1	34	2016-09-21	3	0	2	20.5	62	1.74	yes	1	no	no			Efavirenz			no	yes	injectable only	0	0	1	322	5/30/2016	.	.	.		5	2017-07-09	291			never done	0	1	7	Naive	male	unknown	primary complete	unemployed	township	1	0	LTFU
KDZ167	1	2	56	2016-09-14	3	2	2	28.2	61	1.47	no	0	no	no	yes	no	Efavirenz	Nevirapine	19	yes	yes	both	5	3	8	769	6/28/2016	.	.	10/16/2018	20	1	2018-09-18	734		1	BL unknown, suppressed outcome	1	1	7	Naive	female	suppressed	primary complete	employed full time	township	0	0	tx success
SMH292	0	2	32	2018-11-13	3	0	1	19.1	43	1.5	no	0	yes	no	yes	no	Nevirapine	Efavirenz	13	yes	no	BDQ only	10	28	0		.	.	.	11/9/2020	50	1	2020-05-25	559		1	BL unknown, suppressed outcome	1	1	11	Hx ART not active	female	suppressed	primary complete	unemployed	rural	0	1	tx success
DGH276	1	1	38	2017-12-19	1	0	1	14.8	42.9	1.7	no	0	no	no			Nevirapine	Nevirapine		yes	no	BDQ only	13	22	1	2	12/13/2017	.	.	.		4	2018-06-11	180			never done	0	1	2	Naive	male	unknown	less than primary	unemployed	rural	0	1	died
MUR328	1	1	33	2018-01-30	4	2	1	17.4	54	1.76	yes	1	no	no			Efavirenz			yes	yes	both	4	1	0		.	.	.	.		5	2018-09-11	224			never done	0	1	10	Naive	male	unknown	more than primary	employed full time	rural	1	0	LTFU
NKQ390	1	2	41	2017-05-31	4	2	2	25.3	69.7	1.66	yes	1	yes	yes			Efavirenz	Nevirapine		yes	yes	both	3	6	0		.	.	.	11/22/2017	100000	5	2017-09-13	198		0	BL unknown, detectable outcome	0	0	4	on ART unknown	female	detectable	more than primary	employed full time	township	1	0	LTFU
MAN030	0	1	40	2015-06-12	1	1	1	15.2	47	1.76	no	0	no	no			Efavirenz	Nevirapine		no	yes	injectable only	9	12	1	22	6/4/2015	.	.	10/9/2015	82	5	2015-12-11	182		1	BL unknown, suppressed outcome	1	1	8	Naive	male	suppressed	less than primary	unemployed	rural	0	0	LTFU
JPH331	0	2	54	2017-11-28	3	0	2	23.9	62	1.61	no	0	yes	no	no	no	LPVr		15	yes	no	BDQ only	0	0	0		.	.	.	.		1	2018-12-04	364			never done	0	1	6	Hx ART not active	female	unknown	primary complete	unemployed	township	0	2	tx success
SMH008	0	1	25	2015-06-19	3	0	1	24.3	72	1.72	yes	1	yes	yes			Efavirenz			no	yes	injectable only	2	3	1		.	.	.	.		5	2016-02-15	240			never done	0	1	11	on ART unknown	male	unknown	primary complete	unemployed	rural	1	0	LTFU
MAN123	0	2	28	2016-04-25	0	1	1	19.1	50	1.62	yes	1	no	no	no	no	Efavirenz		13	no	yes	injectable only	7	7	1	105	4/25/2016	.	.	.		1	2018-01-17	632			never done	0	1	8	Naive	female	unknown	less than primary	unemployed	rural	1	0	tx success
DGH414	1	1	27	2018-12-19	3	2	2	17.5	46.5	1.63	yes	1	no	no	yes	no	Nevirapine	Efavirenz	14	yes	no	BDQ only	2	1	0		.	.	.	.		1	2019-08-29	260			never done	0	1	2	Naive	male	unknown	primary complete	employed full time	township	1	1	tx success
SMH047	0	2	29	2015-08-27	3	0	1	31.1	71	1.51	no	0	no	no	no	no	Efavirenz		15	no	yes	injectable only	5	0	2	356	8/19/2015	.	.	5/12/2017	116000	2	2017-06-09	652		0	BL unknown, detectable outcome	0	0	11	Naive	female	detectable	primary complete	unemployed	rural	0	0	tx success
MUR003	1	1	49	2016-05-17	6	2	3	23.4	60	1.6	no	0	no	no	no	no	Efavirenz		16	no	yes	injectable only	2	3	0	434	5/5/2016	.	.	.		1	2018-04-03	686			never done	0	1	10	Naive	male	unknown	more than primary	employed full time	urban or suburban	0	0	tx success
MAN258	0	1	53	2017-03-27	8	2	2	23.2	64	1.66	yes	1	no	no	no	yes	Efavirenz	LPVr	15	yes	yes	both	4	11	1	719	3/3/2017	.	.	.		1	2018-10-05	585			never done	0	1	8	Naive	male	unknown	more than primary	employed full time	township	1	0	tx success
KDZ154	1	1	25	2016-07-13	4	0	2	18.8	57	1.74	no	0	no	no	no	no	Efavirenz		16	no	yes	injectable only	2	1	0	214	6/20/2016	.	.	.		1	2018-01-25	561			never done	0	1	7	Naive	male	unknown	more than primary	unemployed	township	0	0	tx success
DGH286	1	1	44	2018-01-12	3	2	2	24.6	67.7	1.66	no	0	no	no	yes	no	Nevirapine	Efavirenz	18	yes	yes	both	0	9	1	38	12/29/2017	.	.	.		2	2018-12-19	394			never done	0	1	2	Naive	male	unknown	primary complete	employed full time	township	0	1	tx success
KDZ133	1	1	37	2016-04-25	4	0	2	18.3	53	1.7	yes	1	yes	yes	no	no	Efavirenz		15	no	yes	injectable only	0	1	1		.	.	.	8/8/2018	150	1	2018-03-27	701		1	BL unknown, suppressed outcome	1	1	7	on ART unknown	male	suppressed	more than primary	unemployed	township	1	0	tx success
NKQ434	1	2	36	2017-07-13	4	0	2	20.5	51.7	1.59	no	0	no	no	yes	no	Nevirapine	Efavirenz	13.5	yes	yes	both	0	2	0	142	6/28/2017	.	.	.		1	2019-04-13	639			never done	0	1	4	Naive	female	unknown	more than primary	unemployed	township	0	1	tx success
KDZ130	1	2	37	2016-04-20	3	0	2	33.8	78	1.52	no	0	no	no	no	no	Efavirenz		16	no	yes	injectable only	1	2	1	148	3/29/2016	.	.	9/11/2018	40	1	2018-10-31	924		1	BL unknown, suppressed outcome	1	1	7	Naive	female	suppressed	primary complete	unemployed	township	0	0	tx success
NKQ060	1	1	49	2015-08-11	3	0	2	17.1	50.5	1.72	no	0	no	no			Efavirenz			no	yes	injectable only	4	7	1	16	7/8/2015	.	.	8/20/2015	438265	4	2015-09-11	35		0	BL unknown, detectable outcome	0	0	4	Naive	male	detectable	primary complete	unemployed	township	0	0	died
MUR011	1	1	34	2016-06-02	3	3	1	18.4	47	1.6	yes	1	yes	no			Efavirenz	Efavirenz		no	yes	injectable only	3	6	1	10	5/24/2016	.	.	9/13/2017	568000	3	2017-09-06	461		0	BL unknown, detectable outcome	0	0	10	Hx ART not active	male	detectable	primary complete	employed part time	rural	1	0	tx failure
JPH092	0	2	53	2015-06-18	4	2	3	31.2	81	1.61	yes	1	yes	yes	no	no	Efavirenz		13	no	yes	injectable only	1	1	0		.	.	.	11/15/2016	20	2	2017-01-31	593		1	BL unknown, suppressed outcome	1	1	6	on ART unknown	female	suppressed	more than primary	employed full time	urban or suburban	1	0	tx success
MUR066	1	2	39	2016-11-01	3	0	1	20.8	50	1.55	no	0	no	no	yes	no	Efavirenz	Nevirapine	16	no	yes	injectable only	6	8	2	519	10/24/2016	.	.	5/16/2018	57	1	2018-05-16	561		1	BL unknown, suppressed outcome	1	1	10	Naive	female	suppressed	primary complete	unemployed	rural	0	0	tx success
DGH319	1	1	33	2018-08-07	3	0	1	17.7	52.4	1.72	yes	1	yes	no			LPVr			yes	no	BDQ only	0	0	0	277	8/21/2018	.	.	.		5	2018-10-01	214			never done	0	1	2	Hx ART not active	male	unknown	primary complete	unemployed	rural	1	2	LTFU
NKQ212	1	2	24	2016-09-15	4	0	2	16.6	41	1.57	yes	1	yes	yes			Efavirenz	Efavirenz		yes	yes	both	7	7	5	242	5/18/2016	.	.	9/1/2017	73168	4	2017-02-04	142		0	BL unknown, detectable outcome	0	0	4	on ART unknown	female	detectable	more than primary	unemployed	township	1	0	died
CBH222	0	2	42	2017-06-28	8	0	2				yes	1	no	no			Nevirapine			yes	yes	both	0	6	3	130	6/20/2017	.	.	.		4	2017-10-03	96			never done	0	1	1	Naive	female	unknown	more than primary	unemployed	township	1	1	died
DGH218	1	1	30	2017-08-29	3	2	5	29.8	82.2	1.66	no	0	yes	yes	yes	no	Efavirenz	Nevirapine	17.5	yes	yes	both	3	0	1	458	6/7/2017	.	.	.		2	2018-08-14	410			never done	0	1	2	on ART unknown	male	unknown	primary complete	employed full time	rural	0	0	tx success
MAN220	0	1	34	2016-11-22	1	3	2		55		no	0	yes	yes			Efavirenz			no	yes	injectable only	4	11	1		.	.	.	.		5	2017-08-29	280			never done	0	1	8	on ART unknown	male	unknown	less than primary	employed part time	township	0	0	LTFU
MAN131	0	2	34	2016-05-25	3	1	1	22.8	52	1.51	no	0	no	no	yes	no	Efavirenz	Nevirapine	15	no	yes	injectable only	7	7	5	289	5/6/2016	.	.	2/1/2018	20	1	2017-12-18	572		1	BL unknown, suppressed outcome	1	1	8	Naive	female	suppressed	primary complete	unemployed	rural	0	0	tx success
MUR035	1	1	41	2016-08-02	4	2	1	18.4	55	1.73	yes	1	no	no	yes	no	Efavirenz	Nevirapine	16	yes	yes	both	5	10	0	186	7/30/2016	.	.	9/4/2018	35	2	2018-05-08	736		1	BL unknown, suppressed outcome	1	1	10	Naive	male	suppressed	more than primary	employed full time	rural	1	0	tx success
MUR195	1	1	37	2017-07-04	1	0	1	15.6	41	1.62	yes	1	yes	no			Efavirenz	Nevirapine		yes	yes	both	6	10	2	19	6/21/2017	.	.	.		4	2018-02-12	223			never done	0	1	10	Hx ART not active	male	unknown	less than primary	unemployed	rural	1	0	died
JPH132	0	1	43	2015-11-24	3	0	2	16.6	52	1.77	yes	1	yes	yes			Efavirenz	Efavirenz		no	no	neither	4	9	0		.	.	.	11/30/2015	230062	4	2016-01-30	67		0	BL unknown, detectable outcome	0	0	6	on ART unknown	male	detectable	primary complete	unemployed	township	1	0	died
DGH336	1	2	40	2018-04-12	3	0	2	55.5	123.2	1.49	no	0	yes	yes	no	yes	Efavirenz	LPVr	21.5	yes	yes	both	6	6	0		.	.	.	4/12/2018	989	1	2018-04-13	696		0	BL unknown, detectable outcome	0	0	2	on ART unknown	female	detectable	primary complete	unemployed	township	0	0	tx success
JPH396	0	1	37	2018-04-10	3	2	2	15.8	47.8	1.74	yes	1	yes	no			Nevirapine	Nevirapine		yes	no	BDQ only	2	6	0	365	.	.	.	.		5	2019-08-23	500			never done	0	1	6	Hx ART not active	male	unknown	primary complete	employed full time	township	1	1	LTFU
MUR256	1	1	40	2017-10-03	0	3	1	16.4	48	1.71	no	0	yes	yes			Efavirenz	Nevirapine		no	no	neither	1	1	0	5	9/22/2017	.	9/22/2017	5/9/2018	50	5	2018-07-08	277		1	BL unknown, suppressed outcome	1	1	10	on ART unknown	male	suppressed	less than primary	employed part time	rural	0	0	LTFU
DGH200	1	1	25	2017-07-18	4	2	1	20.6	58.8	1.69	no	0	no	no			Efavirenz	Nevirapine		no	yes	injectable only	1	1	1	240	7/3/2017	.	.	2/22/2018	162	5	2018-01-23	195		1	BL unknown, suppressed outcome	1	1	2	Naive	male	suppressed	more than primary	employed full time	rural	0	0	LTFU
JPH079	0	2	40	2015-05-21	3	0	2	24.3	41	1.3	yes	2	yes	no			Efavirenz			no	yes	injectable only	2	0	0	500	4/17/2015	.	.	9/3/2015	368	5	2015-11-26	189		1	BL unknown, suppressed outcome	1	1	6	Hx ART not active	female	suppressed	primary complete	unemployed	township	2	0	LTFU
MUR026	1	1	52	2016-07-05	0	3	2	16.5	46	1.67	yes	2	no	no	no	no	Efavirenz		11	no	yes	injectable only	4	5	1	279	6/27/2016	.	.	.		1	2018-02-12	587			never done	0	1	10	Naive	male	unknown	less than primary	employed part time	township	2	0	tx success
MUR237	1	1	44	2017-09-14		4	1	16.5	45	1.65	yes	3	yes	yes			Efavirenz			no	yes	injectable only	0	0	0	262	9/14/2017	.	.	.		4	2018-02-24	347			never done	0	1	10	on ART unknown	male	unknown		unemployed	rural	2	0	died
NKQ135	1	1	39	2016-04-14	3	0	2	20.4	59	1.7	no	0	no	no						no	yes	injectable only	1	0	0	144	3/22/2016	.	.	.		5	2016-07-07	84			never done	0	1	4	Naive	male	unknown	primary complete	unemployed	township	0		LTFU
MPH038	1	1	37	2016-03-24	3	2	1	13.3	36.2	1.65	yes	1	yes	yes			Efavirenz	Efavirenz		yes	yes	both	11	9	2	149	3/22/2016	.	.	.		4	2016-11-05	226			never done	0	1	9	on ART unknown	male	unknown	primary complete	employed full time	rural	1	0	died
MPH077	1	1	28	2016-10-08	3	0	2	21	49.9	1.54	yes	1	no	no			Efavirenz	LPVr		no	yes	injectable only	7	10	1	42	9/16/2016	.	.	.		4	2017-02-06	121			never done	0	1	9	Naive	male	unknown	primary complete	unemployed	township	1	0	died
KDZ048	1	1	39	2015-05-11	3	2	2	17.4	55	1.78	yes	1	yes	yes	no	no	Efavirenz		16	no	yes	injectable only	2	1	1	236	7/7/2015	.	.	2/21/2017	150	1	2017-04-18	708		1	BL unknown, suppressed outcome	1	1	7	on ART unknown	male	suppressed	primary complete	employed full time	township	1	0	tx success
DGH087	1	1	34	2016-11-29	4	2	2	26	60	1.52	no	0	no	no			Efavirenz	Efavirenz		no	yes	injectable only	2	5	0	379	11/22/2016	.	.	.		5	2018-01-19	416			never done	0	1	2	Naive	male	unknown	more than primary	employed full time	township	0	0	LTFU
NKQ275	1	2	40	2016-12-06	3	0	1	27	77.2	1.69	no	0	yes	yes	no	no	Efavirenz		10.5	no	yes	injectable only	1	1	0	223	11/23/2016	.	.	.		2	2018-06-07	548			never done	0	1	4	on ART unknown	female	unknown	primary complete	unemployed	rural	0	0	tx success
KDZ044	1	1	33	2015-04-29	3	2	1	25.4	70	1.66	no	0	yes	yes	no	no	Efavirenz		16	no	yes	injectable only	2	1	0	174	3/13/2015	.	.	.		1	2017-04-25	727			never done	0	1	7	on ART unknown	male	unknown	primary complete	employed full time	rural	0	0	tx success
NKQ096	1	2	33	2015-10-27	3	0	4	36.5	87.6	1.55	no	0	yes	yes	no	no	Efavirenz		12.5	no	yes	injectable only	4	1	3		.	.	.	.		2	2017-05-30	581			never done	0	1	4	on ART unknown	female	unknown	primary complete	unemployed	urban or suburban	0	0	tx success
JPH142	0	1	23	2016-02-09	5	5	2	18.3	54.8	1.73	no	0	no	no	no	no	Efavirenz		15	no	yes	injectable only	0	3	1	30	2/5/2016	.	.	7/4/2017	45	1	2017-09-26	595		1	BL unknown, suppressed outcome	1	1	6	Naive	male	suppressed	more than primary	unemployed	township	0	0	tx success
NKQ506	1	1	30	2018-02-27	6	2	3	17.1	52.4	1.75	no	0	no	no	yes	no	Nevirapine	Efavirenz	13	yes	no	BDQ only	7	3	0	34	1/25/2018	.	.	.		2	2019-08-31	549			never done	0	1	4	Naive	male	unknown	more than primary	employed full time	urban or suburban	0	1	tx success
SMH098	0	1	43	2017-01-06	1	0	1	15	44	1.71	no	0	no	no	yes	no	Efavirenz	Nevirapine	12	no	yes	injectable only	18	17	1	67	1/3/2017	.	.	.		1	2018-12-20	713			never done	0	1	11	Naive	male	unknown	less than primary	unemployed	rural	0	0	tx success
HLA314	0	1	31	2018-12-01	4	0	1	17.4	57	1.81	no	0	yes	yes	no	no			16	no	yes	injectable only	0	0	0		.	.	.	.		1	2019-08-29	271			never done	0	1	5	on ART unknown	male	unknown	more than primary	unemployed	rural	0		tx success
NKQ194	1	2	30	2016-08-18	3	0	2	17.3	41	1.54	yes	1	yes	no			Efavirenz	Nevirapine		no	yes	injectable only	7	10	1	101	8/11/2016	.	.	.		4	2016-10-24	67			never done	0	1	4	Hx ART not active	female	unknown	primary complete	unemployed	township	1	0	died
MUR299	1	1	33	2017-12-12	1	2	1	17	49	1.7	no	0	no	no	no	no	Efavirenz		14	no	yes	injectable only	0	4	0	129	12/1/2017	.	.	.		1	2018-09-21	283			never done	0	1	10	Naive	male	unknown	less than primary	employed full time	rural	0	0	tx success
KDZ072	1	2	40	2015-08-12	8	2	2	15.4	41	1.63	yes	1	yes	yes	no	no	Efavirenz		9	no	yes	injectable only	3	0	1	157	3/10/2015	.	3/10/2015	.		1	2017-03-25	591			never done	0	1	7	on ART unknown	female	unknown	more than primary	employed full time	township	1	0	tx success
MUR141	1	1	43	2017-04-20		0	1	29.5	53	1.34	yes	1	no	no			Efavirenz			no	yes	injectable only	5	7	0	15	4/6/2017	.	.	.		4	2017-06-02	43			never done	0	1	10	Naive	male	unknown		unemployed	rural	1	0	died
JPH165	0	1	47	2016-11-24	3	0	2	20	62	1.76	yes	1	yes	yes	no	no	LPVr		21	yes	no	BDQ only	0	2	0		.	.	.	.		1	2018-02-20	453			never done	0	1	6	on ART unknown	male	unknown	primary complete	unemployed	township	1	2	tx success
JPH321	0	2	30	2017-09-28	3	1	2	15.3	30.9	1.42	yes	3	yes	yes			LPVr			yes	no	BDQ only	0	0	0		.	.	.	.		3	2018-09-18	508			never done	0	1	6	on ART unknown	female	unknown	primary complete	unemployed	township	2	2	tx failure
MPH009	1	1	45	2015-07-16	3	3	2	20.3	53.3	1.62	yes	1	no	no	no	no	Efavirenz	Efavirenz	13.5	no	yes	injectable only	2	1	1	554	7/15/2015	.	.	7/3/2017	388	1	2017-01-11	544		1	BL unknown, suppressed outcome	1	1	9	Naive	male	suppressed	primary complete	employed part time	township	1	0	tx success
KDZ014	1	1	25	2015-01-14	4	3	2	24.2	65	1.64	no	0	no	no	no	no	Efavirenz		18	no	yes	injectable only	7	2	0	254	12/24/2014	.	.	5/3/2016	20	2	2016-07-19	552		1	BL unknown, suppressed outcome	1	1	7	Naive	male	suppressed	more than primary	employed part time	township	0	0	tx success
DGH354	1	1	45	2018-06-12	3	0	1	24.5	70.7	1.7	yes	2	yes	yes	no	no	LPVr	Efavirenz	19	yes	no	BDQ only	2	9	0	393	6/11/2018	.	.	6/19/2019	20	1	2019-04-04	296		1	BL unknown, suppressed outcome	1	1	2	on ART unknown	male	suppressed	primary complete	unemployed	rural	2	2	tx success
KDZ006	1	2	15	2015-01-07	4	5	4	21.8	55.2	1.59	no	0	yes	yes			Efavirenz			no	yes	injectable only	1	3	0	349	12/12/2014	.	.	.		5	2015-09-16	251			never done	0	1	7	on ART unknown	female	unknown	more than primary	unemployed	urban or suburban	0	0	LTFU
MUR164	1	1	43	2017-05-18	3	3	1	13.7	42	1.75	no	0	no	no			Efavirenz			no	yes	injectable only	4	2	0	32	5/2/2017	.	.	.		4	2017-07-01	44			never done	0	1	10	Naive	male	unknown	primary complete	employed part time	rural	0	0	died
MUR041	1	2	33	2016-08-18	3	0	1	16	34	1.46	no	0	no	no	yes	no	Efavirenz	Nevirapine	12	no	yes	injectable only	7	11	1	33	8/8/2016	.	.	12/12/2017	216000	2	2018-03-07	566		0	BL unknown, detectable outcome	0	0	10	Naive	female	detectable	primary complete	unemployed	rural	0	0	tx success
JPH595	0	2	52	2019-03-27	3	0	2	27.1	66	1.56	yes	1	yes	yes	no	no	other second line		16	yes	no	BDQ only	1	5	0	123	3/26/2019	.	.	8/17/2020	50	1	2020-02-20	331		1	BL unknown, suppressed outcome	1	1	6	on ART unknown	female	suppressed	primary complete	unemployed	township	1	3	tx success
NKQ116	1	2	28	2016-02-23	3	0	1	23.7	58.4	1.57	no	0	no	no	no	no	Nevirapine	Nevirapine	16.5	yes	yes	both	2	0	0	197	2/19/2016	.	.	.		2	2017-12-04	650			never done	0	1	4	Naive	female	unknown	primary complete	unemployed	rural	0	1	tx success
[truncated: 138 more columns]
